# Supplementary material for: Laboratory evolution of synthetic electron transport system variants reveals a larger metabolic respiratory system and its plasticity
Source: Nat Commun. 2022 Jun 27;13:3682. doi: 10.1038/s41467-022-30877-5 (PMC9237125; doi:10.1038/s41467-022-30877-5)
Supplement: Supplementary file 5 — Dataset 1 [file 41467_2022_30877_MOESM5_ESM.xlsx]

## Sheet: List-of-mutations
Strain	position	mutation	gene
uETS-1H
	257908	Δ776 bp	[crl]
	1978503	Δ776 bp	insB1–insA
	1979486	IS5 (+) +4 bp	insA ← / → uspC
	2173363	Δ2 bp	gatC ← / ← gatC
	3458110	C→A	gspD →
	3482325	G→A	yheS →
	3560455	+G	glpR ← / ← glpR
	3815859	Δ82 bp	[rph]–[rph]
	4296381	+GC	gltP → / ← yjcO
	4473927	C→A	bdcA ←
eETS-1HA
	257908	Δ776 bp	[crl]
	1978503	Δ776 bp	insB1–insA
	1979486	IS5 (+) +4 bp	insA ← / → uspC
	2173363	Δ2 bp	gatC ← / ← gatC
	3458110	C→A	gspD →
	3482325	G→A	yheS →
	3560455	+G	glpR ← / ← glpR
	3815859	Δ82 bp	[rph]–[rph]
	4296381	+GC	gltP → / ← yjcO
	4473927	C→A	bdcA ←
	1293006	IS5 (+) +4 bp	hns ← / → tdk
eETS-1HB
	257908	Δ776 bp	[crl]
	1978503	Δ776 bp	insB1–insA
	1979486	IS5 (+) +4 bp	insA ← / → uspC
	2173363	Δ2 bp	gatC ← / ← gatC
	3458110	C→A	gspD →
	3482325	G→A	yheS →
	3560455	+G	glpR ← / ← glpR
	3815859	Δ82 bp	[rph]–[rph]
	4296381	+GC	gltP → / ← yjcO
	4473927	C→A	bdcA ←
	1293009	IS2 (–) +5 bp	hns ← / → tdk
eETS-1HC
	257908	Δ776 bp	[crl]
	1978503	Δ776 bp	insB1–insA
	1979486	IS5 (+) +4 bp	insA ← / → uspC
	2173363	Δ2 bp	gatC ← / ← gatC
	3458110	C→A	gspD →
	3482325	G→A	yheS →
	3560455	+G	glpR ← / ← glpR
	3815859	Δ82 bp	[rph]–[rph]
	4296381	+GC	gltP → / ← yjcO
	4473927	C→A	bdcA ←
	1299499	Δ1,199 bp	ychE → / → oppA
	3716574	G→T	yiaD →
	4188513	G→T	rpoC →
eETS-1HD
	257908	Δ776 bp	[crl]
	1978503	Δ776 bp	insB1–insA
	1979486	IS5 (+) +4 bp	insA ← / → uspC
	2173363	Δ2 bp	gatC ← / ← gatC
	3458110	C→A	gspD →
	3482325	G→A	yheS →
	3560455	+G	glpR ← / ← glpR
	3815859	Δ82 bp	[rph]–[rph]
	4296381	+GC	gltP → / ← yjcO
	4473927	C→A	bdcA ←
	1292997	IS2 (–) +5 bp	hns ← / → tdk
	1299499	Δ1,199 bp	ychE → / → oppA
uETS-2H
	257908	Δ776 bp	[crl]
	1978503	Δ776 bp	insB1–insA
	2019460	G→A	fliK →
	2173363	Δ2 bp	gatC ← / ← gatC
	2375828	IS186 (+) +4 bp	menC ←
	3560455	+G	glpR ← / ← glpR
	3890075	IS5 (–) +4 bp	tnaA →
	4296381	+GC	gltP → / ← yjcO
	4406129	T→C	purA → / → nsrR
	4640551	IS1 (–) +9 bp	yjjY → / → yjtD
eETS-2HA
	257908	Δ776 bp	[crl]
	1978503	Δ776 bp	insB1–insA
	2019460	G→A	fliK →
	2173363	Δ2 bp	gatC ← / ← gatC
	2375828	IS186 (+) +4 bp	menC ←
	3560455	+G	glpR ← / ← glpR
	3890075	IS5 (–) +4 bp	tnaA →
	4296381	+GC	gltP → / ← yjcO
	4406129	T→C	purA → / → nsrR
	4640551	IS1 (–) +9 bp	yjjY → / → yjtD
	4187214	A→T	rpoC →
eETS-2HB
	257908	Δ776 bp	[crl]
	1978503	Δ776 bp	insB1–insA
	2019460	G→A	fliK →
	2173363	Δ2 bp	gatC ← / ← gatC
	2375828	IS186 (+) +4 bp	menC ←
	3560455	+G	glpR ← / ← glpR
	3890075	IS5 (–) +4 bp	tnaA →
	4296381	+GC	gltP → / ← yjcO
	4406129	T→C	purA → / → nsrR
	4640551	IS1 (–) +9 bp	yjjY → / → yjtD
	4185540	C→T	rpoC →
eETS-2HC
	257908	Δ776 bp	[crl]
	1978503	Δ776 bp	insB1–insA
	2019460	G→A	fliK →
	2173363	Δ2 bp	gatC ← / ← gatC
	2375828	IS186 (+) +4 bp	menC ←
	3560455	+G	glpR ← / ← glpR
	3890075	IS5 (–) +4 bp	tnaA →
	4296381	+GC	gltP → / ← yjcO
	4406129	T→C	purA → / → nsrR
	4640551	IS1 (–) +9 bp	yjjY → / → yjtD
	4187214	A→G	rpoC →
eETS-2HD
	257908	Δ776 bp	[crl]
	1978503	Δ776 bp	insB1–insA
	2019460	G→A	fliK →
	2173363	Δ2 bp	gatC ← / ← gatC
	2375828	IS186 (+) +4 bp	menC ←
	3560455	+G	glpR ← / ← glpR
	3890075	IS5 (–) +4 bp	tnaA →
	4296381	+GC	gltP → / ← yjcO
	4406129	T→C	purA → / → nsrR
	4640551	IS1 (–) +9 bp	yjjY → / → yjtD
	4185540	C→T	rpoC →
uETS-3H
	257908	Δ776 bp	[crl]
	1978503	Δ776 bp	insB1–insA
	1979486	IS5 (+) +4 bp	insA ← / → uspC
	2173363	Δ2 bp	gatC ← / ← gatC
	3458110	C→A	gspD →
	3482325	G→A	yheS →
	3560455	+G	glpR ← / ← glpR
	3815859	Δ82 bp	[rph]–[rph]
	4296381	+GC	gltP → / ← yjcO
	4473927	C→A	bdcA ←
eETS-3HA
	257908	Δ776 bp	[crl]
	1978503	Δ776 bp	insB1–insA
	1979486	IS5 (+) +4 bp	insA ← / → uspC
	2173363	Δ2 bp	gatC ← / ← gatC
	3458110	C→A	gspD →
	3482325	G→A	yheS →
	3560455	+G	glpR ← / ← glpR
	3815859	Δ82 bp	[rph]–[rph]
	4296381	+GC	gltP → / ← yjcO
	4473927	C→A	bdcA ←
	756099	T→C	sdhA →
	3967302	C→T	rho →
eETS-3HB
	257908	Δ776 bp	[crl]
	1978503	Δ776 bp	insB1–insA
	1979486	IS5 (+) +4 bp	insA ← / → uspC
	2173363	Δ2 bp	gatC ← / ← gatC
	3458110	C→A	gspD →
	3482325	G→A	yheS →
	3560455	+G	glpR ← / ← glpR
	3815859	Δ82 bp	[rph]–[rph]
	4296381	+GC	gltP → / ← yjcO
	4473927	C→A	bdcA ←
	2477549	G→A	dsdC ←
	1392996	Δ3,048 bp	mppA–ynaI
	756150	C→T	sdhA →
	3967449	C→T	rho →
eETS-3HC
	1978503	Δ776 bp	insB1–insA
	1979486	IS5 (+) +4 bp	insA ← / → uspC
	2173363	Δ2 bp	gatC ← / ← gatC
	3458110	C→A	gspD →
	3482325	G→A	yheS →
	3560455	+G	glpR ← / ← glpR
	3815859	Δ82 bp	[rph]–[rph]
	4296381	+GC	gltP → / ← yjcO
	4473927	C→A	bdcA ←
	1299499	Δ1,199 bp	ychE → / → oppA
	756886	T→G	sdhA →
	3967404	G→T	rho →
eETS-3HD
	257908	Δ776 bp	[crl]
	1978503	Δ776 bp	insB1–insA
	1979486	IS5 (+) +4 bp	insA ← / → uspC
	2173363	Δ2 bp	gatC ← / ← gatC
	3458110	C→A	gspD →
	3482325	G→A	yheS →
	3560455	+G	glpR ← / ← glpR
	3815859	Δ82 bp	[rph]–[rph]
	4296381	+GC	gltP → / ← yjcO
	4473927	C→A	bdcA ←
	756968	C→G	sdhA →
uETS-4H
	222965	(A)8→7	gmhB →
	257908	Δ776 bp	[crl]
	1978503	Δ776 bp	insB1–insA
	2019460	G→A	fliK →
	2173363	Δ2 bp	gatC ← / ← gatC
	2375828	IS186 (+) +4 bp	menC ←
	2904212	G→A	ygcE → / ← queE
	3560455	+G	glpR ← / ← glpR
	3890075	IS5 (–) +4 bp	tnaA →
	4296381	+GC	gltP → / ← yjcO
	4406129	T→C	purA → / → nsrR
	4640551	IS1 (–) +9 bp	yjjY → / → yjtD
eETS-4HA
	222965	(A)8→7	gmhB →
	257908	Δ776 bp	[crl]
	1978503	Δ776 bp	insB1–insA
	2019460	G→A	fliK →
	2173363	Δ2 bp	gatC ← / ← gatC
	2375828	IS186 (+) +4 bp	menC ←
	2904212	G→A	ygcE → / ← queE
	3560455	+G	glpR ← / ← glpR
	3890075	IS5 (–) +4 bp	tnaA →
	4296381	+GC	gltP → / ← yjcO
	4406129	T→C	purA → / → nsrR
	4640551	IS1 (–) +9 bp	yjjY → / → yjtD
	1630528	T→G	ydfI ←
	2020473	C→A	fliM →
	3440923	C→A	rpoA ←
	4633743	C→T	yjjX ←
eETS-4HB
	222965	(A)8→7	gmhB →
	257908	Δ776 bp	[crl]
	1978503	Δ776 bp	insB1–insA
	2019460	G→A	fliK →
	2173363	Δ2 bp	gatC ← / ← gatC
	2375828	IS186 (+) +4 bp	menC ←
	2904212	G→A	ygcE → / ← queE
	3560455	+G	glpR ← / ← glpR
	3890075	IS5 (–) +4 bp	tnaA →
	4296381	+GC	gltP → / ← yjcO
	4406129	T→C	purA → / → nsrR
	4640551	IS1 (–) +9 bp	yjjY → / → yjtD
	1299499	Δ1,199 bp	ychE → / → oppA
	2038161	(T)7→6	yedW ←
	3487100	G→T	yhfK →
	3815808	(A)8→7	pyrE ← / ← rph
	4183399	Δ3 bp	rpoB →
	4633634	C→T	yjjX ←
eETS-4HC
	222965	(A)8→7	gmhB →
	257908	Δ776 bp	[crl]
	1978503	Δ776 bp	insB1–insA
	2019460	G→A	fliK →
	2173363	Δ2 bp	gatC ← / ← gatC
	2375828	IS186 (+) +4 bp	menC ←
	2904212	G→A	ygcE → / ← queE
	3560455	+G	glpR ← / ← glpR
	3890075	IS5 (–) +4 bp	tnaA →
	4296381	+GC	gltP → / ← yjcO
	4406129	T→C	purA → / → nsrR
	4640551	IS1 (–) +9 bp	yjjY → / → yjtD
	494987	G→T	recR →
	702338	(T)7→8	nagA ←
	987008	(T)8→7	ompF ← / ← asnS
	1049313	G→A	gfcB ←
	1351196	(G)7→6	fabI ← / ← ycjD
	2147021	T→C	alkA ←
	2471252	T→C	yfdK ←
	2821424	G→C	alaS ←
	2859142	G→A	mutS →
	3982684	(C)8→9	leuT →
	4186578	A→G	rpoC →
	4285364	T→C	yjcH ← / ← acs
	2297114	(C)7→8	ccmA ←
	4606215	(G)8→9	leuP ←
	4633657	C→T	yjjX ←
eETS-4HD
	222965	(A)8→7	gmhB →
	257908	Δ776 bp	[crl]
	1978503	Δ776 bp	insB1–insA
	2019460	G→A	fliK →
	2173363	Δ2 bp	gatC ← / ← gatC
	2375828	IS186 (+) +4 bp	menC ←
	2904212	G→A	ygcE → / ← queE
	3560455	+G	glpR ← / ← glpR
	3890075	IS5 (–) +4 bp	tnaA →
	4296381	+GC	gltP → / ← yjcO
	4406129	T→C	purA → / → nsrR
	4640551	IS1 (–) +9 bp	yjjY → / → yjtD
	1196220	C→T	icd →
	1196232	C→T	icd →
	1196245	T→C	icd →
	1196247	A→G	icd →
	1463322	A→C	paaK →
	4189448	C→T	rpoC →
	4633657	C→T	yjjX ←
