# Supplementary material for: Laboratory evolution of synthetic electron transport system variants reveals a larger metabolic respiratory system and its plasticity
Source: Nat Commun. 2022 Jun 27;13:3682. doi: 10.1038/s41467-022-30877-5 (PMC9237125; doi:10.1038/s41467-022-30877-5)
Supplement: Supplementary file 6 — Dataset 2 [file 41467_2022_30877_MOESM6_ESM.csv]

	uETS-1H	eETS-1HA	eETS-1HB	eETS-1HC	eETS-1HD	uETS-2H	eETS-2HA	eETS-2HB	eETS-2HC	eETS-2HD	uETS-3H	eETS-3HA	eETS-3HB	eETS-3HC	eETS-3HD	uETS-4H	eETS-4HA	eETS-4HB	eETS-4HC	eETS-4HD
12DGR120tipp	0	0	0	0	0	7.40E-53	0	0	0	0	-4.46E-49	0	0	-4.91E-37	0	0	0	0	1.43E-37	-3.45E-51
12DGR140tipp	0	0	0	1.01E-51	0	0	0	5.00E-40	0	0	-4.37E-53	0	0	0	-2.14E-52	0	0	0	0	0
12DGR141tipp	0	0	0	1.53E-46	0	0	-1.61E-48	-8.33E-52	0	0	-7.89E-54	0	0	6.58E-57	4.31E-52	0	0	0	0	0
12DGR160tipp	0	0	0	0	0	0	0	0	0	0	0	-2.10E-33	0	0	0	0	0	0	0	0
12DGR161tipp	0	0	0	0	1.48E-37	3.57E-50	0	0	0	0	0	0	0	0	0	0	0	0	-4.59E-45	2.32E-37
12DGR180tipp	6.36E-51	0	0	0	0	0	-4.30E-51	0	2.49E-49	0	-3.51E-53	1.05E-33	0	0	0	-1.65E-44	0	0	0	-9.82E-49
12DGR181tipp	0	0	0	-2.18E-52	0	0	0	0	1.11E-50	0	1.91E-50	-1.87E-53	0	0	0	-4.03E-48	0	0	0	-1.21E-56
12PPDRtex	0	1.76E-57	-1.76E-57	1.89E-56	-1.76E-57	0	1.76E-57	1.76E-57	-3.52E-57	-1.76E-57	0	0	-1.36E-22	0	-1.76E-57	0	0	0	-1.89E-56	-1.36E-22
12PPDRtpp	0	1.74E-57	0	-1.72E-57	0	0	1.74E-57	1.74E-57	-1.74E-57	-1.74E-57	0	1.72E-57	0	0	-1.72E-57	1.74E-57	0	0	0	0
12PPDStex	0	2.73E-55	0	0	1.37E-55	0	0	0	0	1.68E-56	0	0	-1.65E-22	0	0	0	0	0	0	-1.66E-22
12PPDStpp	-9.87E-56	9.80E-56	0	-9.82E-56	0	-6.41E-57	0	1.23E-56	-1.23E-56	-1.23E-56	-1.36E-56	1.23E-56	2.45E-56	-1.23E-56	-6.14E-57	1.31E-56	1.23E-56	-3.68E-56	3.69E-56	-1.23E-56
14GLUCANabcpp	0	0	0	0	0	-4.19E-56	0	0	0	-7.75E-45	0	-1.06E-56	0	1.06E-56	0	1.04E-56	0	0	1.06E-56	0
14GLUCANtexi	1.32E-55	0	-6.54E-56	1.68E-53	6.54E-56	0	6.67E-53	1.30E-55	-8.34E-54	0	0	0	9.25E-53	3.35E-53	0	6.99E-56	0	6.52E-56	0	-2.62E-55
23CAMPtex	0	-1.77E-22	1.84E-56	0	0	-1.91E-56	-3.67E-56	7.35E-56	0	0	0	0	1.78E-22	0	4.75E-38	0	0	0	0	1.78E-22
23CCMPtex	7.39E-56	-1.77E-22	0	0	0	-1.52E-55	-3.67E-56	-7.35E-56	0	0	0	0	-1.78E-22	0	0	0	0	0	0	-1.78E-22
23CGMPtex	0	-1.77E-22	-1.84E-56	0	0	0	-1.84E-56	0	0	0	0	0	-1.78E-22	0	0	0	0	0	0	-1.78E-22
23CUMPtex	-2.44E-33	0	1.47E-55	0	-1.33E-33	-1.13E-35	-7.70E-50	0	0	0	0	0	-1.78E-22	0	-1.18E-32	0	0	0	0	-1.78E-22
23DAPPAt2pp	0	1.17E-56	0	2.30E-56	-5.77E-57	0	0	0	2.35E-56	-1.17E-56	-1.03E-56	5.75E-57	-2.31E-56	5.77E-57	0	0	-5.78E-57	5.83E-57	-5.72E-57	2.29E-56
23DAPPAtex	0	0	0	0	0	0	0	0	0	0	0	1.88E-56	-1.36E-22	0	0	0	0	0	0	-1.36E-22
23PDE2pp	1.93E-33	1.96E-34	0	8.20E-33	1.14E-33	0	0	0	-1.63E-32	-1.35E-56	0	2.56E-33	0	5.12E-33	-2.18E-32	0	-2.63E-32	-3.19E-35	0	-6.57E-37
23PDE4pp	-5.44E-56	5.39E-56	-2.71E-56	-1.63E-55	0	-1.13E-55	-5.39E-56	1.35E-55	0	0	0	-2.03E-56	2.71E-56	0	-2.71E-56	2.90E-56	2.71E-56	0	5.43E-56	1.36E-56
23PDE7pp	-1.28E-57	0	-1.08E-55	6.78E-57	-7.28E-53	-1.41E-56	0	1.62E-55	6.73E-57	2.69E-56	3.06E-56	-5.42E-56	3.37E-48	0	4.75E-38	-8.71E-56	-2.71E-56	6.48E-55	0	-2.71E-56
23PDE9pp	-6.80E-57	1.35E-56	-2.71E-56	2.71E-56	0	-7.04E-57	1.35E-56	-2.20E-24	0	2.69E-56	3.06E-56	2.71E-56	2.71E-56	-1.35E-56	-1.36E-56	0	2.71E-56	0	0	1.22E-35
26DAHtex	0	0	0	0	0	0	0	0	0	0	0	0	0	0	0	0	0	0	0	0
2AGPA120tipp	2.44E-51	2.41E-24	0	3.59E-25	-4.20E-51	5.37E-26	4.73E-51	-5.92E-52	2.46E-24	0	-2.44E-35	0	-2.40E-51	-4.57E-57	2.88E-28	2.02E-25	-2.30E-24	1.16E-25	1.10E-35	-1.80E-24
2AGPA140tipp	-1.91E-53	0	3.25E-51	0	-5.99E-52	0	1.85E-53	-1.00E-39	5.91E-52	2.96E-52	-9.18E-53	0	-2.99E-52	1.48E-24	0	-1.11E-50	2.08E-24	-6.53E-40	-1.35E-24	-1.87E-24
2AGPA141tipp	-3.05E-52	3.39E-37	0	9.17E-57	2.93E-25	0	0	-9.34E-25	0	0	-1.75E-24	-1.63E-24	0	-2.39E-51	-4.19E-51	8.30E-51	-8.24E-25	8.96E-50	0	2.32E-37
2AGPA160tipp	6.10E-52	8.87E-52	0	3.76E-53	1.30E-24	0	6.50E-51	-7.10E-51	0	0	2.98E-51	6.01E-52	0	-1.72E-24	-2.07E-38	0	-2.39E-51	0	-1.43E-24	-6.03E-52
2AGPA161tipp	0	-4.73E-51	-5.98E-52	-1.73E-24	-2.46E-24	-8.28E-29	0	0	-2.07E-51	1.18E-51	1.87E-24	1.92E-24	0	4.86E-51	-2.10E-51	9.98E-25	-2.39E-51	-1.35E-24	0	-6.03E-52
2AGPA180tipp	0	-3.66E-32	-7.30E-56	3.67E-56	1.81E-51	0	-4.73E-51	0	-2.36E-49	0	0	-2.39E-24	-1.16E-45	3.58E-37	0	-6.92E-52	-1.18E-24	-2.37E-51	-6.03E-52	1.21E-51
2AGPA181tipp	0	-8.38E-25	0	-3.60E-51	3.60E-51	0	-2.23E-51	2.37E-51	2.71E-24	0	9.56E-25	-3.00E-52	1.83E-56	8.57E-25	-9.14E-57	-2.77E-51	-8.78E-25	0	-2.41E-51	-1.60E-24
2AGPE120tipp	-1.37E-51	-1.67E-52	0	6.74E-44	2.96E-37	0	-3.21E-48	-5.00E-40	1.33E-51	0	0	1.05E-33	0	-9.82E-37	1.23E-50	-3.00E-51	2.69E-51	0	2.86E-37	1.08E-50
2AGPE140tipp	-2.73E-51	3.34E-52	3.36E-52	0	-1.35E-51	5.79E-51	0	-5.84E-51	-1.33E-51	1.33E-51	4.93E-53	1.26E-46	-5.05E-52	-2.95E-52	2.70E-51	-3.75E-52	1.09E-51	0	1.35E-51	-6.77E-51
2AGPE141tipp	-2.01E-39	0	0	6.71E-44	-1.43E-51	9.85E-51	3.21E-48	-1.67E-51	5.34E-51	-1.33E-51	-5.60E-51	0	0	2.83E-50	0	7.50E-51	0	0	-1.36E-44	0
2AGPE160tipp	0.002795229	6.35E-06	0	-1.82E-57	9.01E-06	0.002326989	0.003214279	0.003202233	0	5.03E-26	4.90E-07	0	0.003012128	3.38E-06	3.33E-06	0.001971156	0.003032505	0.003138526	2.44E-06	2.37E-06
2AGPE161tipp	0	-1.55E-24	0	-1.13E-36	0	9.23E-51	0	-6.54E-37	-4.62E-52	-1.94E-37	-8.97E-56	2.40E-51	-2.99E-52	0	0	-5.56E-51	0	0	0	-2.41E-51
2AGPE180tipp	-1.23E-50	-2.67E-51	0	0	0	0	2.67E-51	2.67E-51	-2.67E-51	1.19E-52	1.58E-51	-2.10E-33	5.47E-52	3.58E-37	-2.70E-51	1.50E-51	0	0	0	1.97E-48
2AGPE181tipp	1.26E-51	-3.69E-51	3.10E-51	6.22E-52	-2.36E-51	0	0	2.46E-51	-1.29E-50	0	1.91E-50	6.53E-51	0	1.24E-51	2.48E-51	4.04E-48	0	0	-7.80E-53	0
2AGPEAT120	0	0	0	0	0	0	0	0	0	0	0	0	0	0	0	0	0	0	0	0
2AGPEAT140	0	0	0	0	0	0	-5.41E-56	-5.00E-40	0	0	0	0	0	0	0	3.26E-51	0	0	0	0
2AGPEAT141	0	0	0	0	0	0	0	0	0	0	0	0	0	0	0	0	0	0	0	0
2AGPEAT160	0.002795229	6.35E-06	0	-1.13E-36	9.01E-06	0.002326989	0.003214279	0.003202233	-1.77E-50	-1.94E-37	4.90E-07	5.32E-37	0.003012128	3.38E-06	3.33E-06	0.001971156	0.003032505	0.003138526	2.44E-06	2.37E-06
2AGPEAT161	0	0	0	0	0	9.08E-41	0	0	0	0	0	-1.05E-33	0	-4.49E-37	0	-6.51E-51	0	0	-2.31E-46	-4.65E-37
2AGPEAT180	0	0	0	0	0	0	0	0	0	0	0	0	0	0	0	0	0	0	3.46E-51	0
2AGPEAT181	0	0	0	0	0	1.19E-24	0	0	0	0	0	0	0	0	0	0	0	0	-1.36E-44	-2.60E-51
2AGPG120tipp	6.46E-52	0	-3.15E-52	-6.74E-44	7.47E-25	-3.51E-52	0	-1.06E-24	0	-2.49E-51	0	0	0	1.45E-24	-1.36E-50	3.35E-51	-3.26E-51	1.56E-51	-1.27E-51	6.37E-52
2AGPG140tipp	0	0	0	0	0	0	1.41E-42	0	-1.24E-51	-1.55E-51	0	-9.90E-54	3.57E-44	3.94E-53	-2.37E-52	0	0	0	1.27E-51	0
2AGPG141tipp	-3.81E-51	0	-1.01E-50	-6.71E-44	1.90E-51	-6.42E-56	7.58E-56	1.24E-51	-5.77E-24	2.49E-51	0	0	-5.05E-51	-5.05E-51	0	-7.45E-51	-1.58E-24	3.12E-52	0	-2.55E-51
2AGPG160tipp	1.55E-05	0.003225985	0.003058841	0.002984036	0.003006269	5.59E-06	1.77E-05	1.33E-05	0.003237857	0.003225996	0.001518703	0.002985635	1.43E-05	0.003024663	0.003013538	3.46E-06	1.11E-05	1.28E-05	0.002919707	0.002918991
2AGPG161tipp	3.94E-53	0	0	1.13E-36	-2.96E-37	0	0	-1.23E-51	6.15E-52	1.94E-37	-2.30E-53	1.05E-33	0	-4.49E-37	-4.85E-54	-5.56E-51	-1.55E-52	0	6.24E-52	-4.65E-37
2AGPG180tipp	0	0	-6.30E-52	0	0	8.56E-56	-9.94E-51	-1.94E-53	6.21E-52	1.90E-56	0	0	0	1.93E-56	-4.23E-25	2.98E-51	-7.44E-36	0	1.94E-56	5.83E-56
2AGPG181tipp	0	0	-2.48E-51	3.89E-53	3.03E-55	0	0	0	0	-6.15E-52	0	0	3.06E-25	3.79E-56	0	-4.03E-48	-2.84E-24	0	1.56E-52	1.22E-54
2AGPGAT120	0	0	0	0	2.96E-37	-1.70E-51	4.22E-48	-5.00E-40	0	0	2.70E-37	1.05E-33	0	-9.82E-37	0	0	0	0	2.86E-37	0
2AGPGAT140	-6.50E-52	0	0	0	4.36E-52	2.07E-55	0	9.81E-37	0	0	0	1.26E-46	0	0	0	8.14E-52	0	0	0	0
2AGPGAT141	-2.01E-39	0	0	0	-4.36E-52	-1.08E-44	1.61E-48	0	0	0	0	0	0	0	0	0	0	0	-1.36E-44	0
2AGPGAT160	1.55E-05	0.003225985	0.003058841	0.002984036	0.003006269	5.59E-06	1.77E-05	1.33E-05	0.003237857	0.003225996	0.001518703	0.002985635	1.43E-05	0.003024663	0.003013538	3.46E-06	1.11E-05	1.28E-05	0.002919707	0.002918991
2AGPGAT161	0	1.67E-36	0	0	0	0	0	-1.77E-51	0	0	0	0	0	0	0	0	0	0	0	0
2AGPGAT180	-4.49E-53	0	0	0	-1.45E-52	8.48E-52	0	-8.85E-52	0	0	0	0	0	3.58E-37	0	0	0	0	0	9.83E-49
2AGPGAT181	-8.61E-52	0	0	0	-6.03E-51	0	0	0	-1.17E-50	0	0	0	0	0	0	0	0	0	1.36E-44	0
2DGULRGx	0	6.70E-40	0	-1.38E-37	0	-6.72E-40	0	-1.09E-57	-4.38E-57	2.19E-57	0	-1.07E-57	-1.07E-57	7.73E-41	0	0	0	-4.10E-35	0	0
2DGULRGy	0	0	0	0	0	0	0	0	0	0	0	0	0	0	0	0	0	0	0	9.93E-58
2DGULRx	0	0	0	0	0	0	0	0	0	0	0	0	0	0	0	0	0	0	0	0
2DGULRy	0	0	0	0	0	0	0	0	0	0	0	0	0	0	0	0	0	0	0	0
2MAHMP	0	0	0	0	0	0	0	0	0	0	0	0	0	0	0	0	0	0	0	0
34dhpactex	9.24E-57	-1.77E-22	9.20E-57	0	0	3.81E-56	0	0	0	0	0	0	-1.78E-22	0	9.20E-57	0	0	0	0	-1.78E-22
3AMACHYD	7.36E-49	-2.22E-51	-6.31E-49	1.19E-47	-1.31E-49	0	9.40E-47	-1.91E-44	-4.50E-36	-4.63E-53	0	4.17E-44	2.99E-48	0	-9.11E-53	0	-7.95E-40	3.34E-35	3.21E-41	2.96E-48
3AMPtex	0	-1.77E-22	0	0	0	0	0	-3.67E-56	0	0	0	0	1.78E-22	0	0	0	0	0	0	-1.78E-22
3CMPtex	0	1.77E-22	0	0	0	-4.84E-54	0	0	0	0	0	0	1.78E-22	0	0	0	0	0	0	1.78E-22
3GMPtex	9.24E-57	1.77E-22	0	0	0	0	0	0	0	0	0	0	1.78E-22	0	0	0	0	0	0	1.78E-22
3HCINNMH	-1.01E-55	-8.44E-57	0	0	2.53E-56	0	0	1.69E-56	0	1.07E-24	0	-1.69E-56	1.69E-56	8.43E-57	5.06E-56	0	-8.43E-57	0	4.91E-46	-5.06E-56
3HPPPNH	-1.69E-56	-3.38E-56	-1.69E-56	0	-1.69E-56	0	0	8.44E-57	0	1.69E-56	0	3.37E-56	1.69E-56	2.16E-30	3.37E-56	0	0	0	0	-3.37E-56
3HPPtex	0	-1.76E-57	-3.51E-57	-1.88E-47	0	0	-9.44E-47	-1.76E-57	0	0	-1.76E-57	1.75E-57	0	0	0	-1.77E-57	-3.51E-57	0	0	-3.50E-57
3HPPtpp	-1.42E-57	1.47E-57	2.89E-57	1.85E-47	0	0	9.45E-47	1.46E-57	-1.47E-57	1.47E-57	1.28E-57	0	0	0	1.44E-57	1.35E-57	4.34E-57	0	0	2.86E-57
3KGK	0	0	0	0	0	0	0	0	0	0	0	0	0	0	0	0	0	0	0	0
3NTD2pp	-1.38E-33	-2.78E-34	-1.60E-55	4.81E-33	0	1.68E-36	-4.16E-50	0	0	-1.99E-56	0	7.55E-34	5.55E-34	5.23E-51	-8.07E-39	0	1.02E-32	2.35E-35	0	-8.55E-36
3NTD4pp	-8.05E-56	1.99E-56	-9.97E-57	-1.20E-55	9.99E-57	-4.10E-54	0	-9.93E-57	-1.99E-56	-3.97E-56	-1.15E-56	-2.00E-56	0	2.99E-56	0	0	-9.98E-57	1.99E-56	0	2.00E-56
3NTD7pp	-1.26E-57	3.97E-56	-3.19E-55	-9.99E-57	-7.66E-53	-4.21E-56	0	-7.95E-56	-2.98E-56	9.93E-57	2.30E-56	-4.40E-55	0	2.00E-56	4.75E-38	4.36E-56	-2.99E-56	4.38E-55	0	-6.35E-52
3NTD9pp	-1.01E-56	-1.99E-56	-9.97E-57	6.00E-56	0	0	7.94E-56	0	0	0	2.30E-56	1.47E-52	0	2.99E-56	2.00E-56	0	-2.99E-56	2.98E-56	0	2.00E-56
3OXCOAT	1.01E-53	-2.15E-48	1.03E-53	8.84E-54	1.03E-53	-7.76E-54	1.03E-53	1.04E-53	1.24E-53	4.27E-43	1.32E-24	-4.84E-35	-8.02E-54	2.84E-53	-5.84E-51	-3.05E-25	1.02E-53	-8.11E-54	-1.91E-43	7.22E-54
3PEPTabcpp	0	0	0	0	-1.31E-55	9.19E-37	0	0	0	0	0	0	0	9.21E-56	0	3.02E-52	0	0	0	0
3PEPTtex	-2.73E-36	-1.77E-22	1.60E-35	0	0	1.89E-36	6.16E-49	-1.30E-34	0	0	0	0	-1.78E-22	0	-1.12E-34	0	0	0	0	-1.78E-22
3UMPtex	0	-1.77E-22	0	0	-7.36E-56	1.68E-36	-5.20E-34	-3.47E-34	0	0	0	0	-1.78E-22	0	0	0	0	0	0	-1.78E-22
42A12BOOXpp	-1.06E-56	1.08E-56	-2.15E-56	-3.21E-56	0	1.07E-56	-1.08E-56	-1.08E-56	0	-2.16E-56	-2.06E-56	2.14E-56	0	0	-1.07E-56	1.06E-56	0	0	-1.07E-56	1.07E-56
4HOXPACDtex	0	-1.77E-22	0	0	-9.20E-57	0	0	-9.18E-57	0	0	2.78E-56	0	-1.78E-22	0	9.20E-57	0	0	0	0	-1.78E-22
4HTHRS	2.80E-49	-2.39E-48	3.99E-48	-8.08E-49	-3.16E-49	2.35E-47	2.02E-51	1.37E-48	-1.93E-48	-3.57E-51	-2.45E-49	4.55E-47	-1.58E-47	4.90E-50	-5.35E-50	8.85E-50	1.87E-49	2.89E-49	2.39E-49	-8.19E-49
4PCP	4.64E-37	0	4.76E-56	-1.04E-51	2.09E-51	1.28E-42	0	0	0	0	-1.46E-34	0	2.00E-49	4.17E-51	-1.43E-34	0	5.73E-35	0	1.26E-50	0
4PCPpp	0	0	0	0	0	0	0	0	0	0	0	0	0	0	-1.34E-51	0	0	0	0	0
4PEPTabcpp	0	0	0	0	0	0	0	0	0	0	0	0	0	0	0	0	0	0	0	0
4PEPTtex	0	0	-2.77E-34	0	-3.48E-34	0	0	0	0	0	0	0	-1.78E-22	0	0	0	0	0	0	-1.78E-22
5DGLCNR	2.53E-54	-2.30E-54	3.29E-52	-9.15E-54	-5.88E-53	-2.29E-53	-1.09E-51	1.22E-49	-4.13E-43	4.32E-52	1.17E-52	1.12E-53	-3.20E-54	-1.17E-53	3.07E-52	-3.58E-53	-8.18E-54	-1.12E-51	-3.98E-48	1.04E-54
5DGLCNt2rpp	4.14E-53	7.90E-56	-1.95E-56	5.37E-54	-2.85E-52	1.20E-56	-3.62E-52	-7.77E-43	-7.93E-43	0	5.85E-25	0	-5.13E-25	0	0	1.89E-56	0	-2.56E-40	-3.87E-56	2.14E-53
5DGLCNtex	0	-1.77E-22	0	0	0	0	0	0	0	0	8.23E-52	0	-1.78E-22	0	0	0	0	0	0	-1.78E-22
5DOAN	8.20E-05	0.000101644	9.38E-05	9.01E-05	9.17E-05	6.14E-05	0.0001001	0.000101095	9.96E-05	0.000100584	3.38E-05	9.26E-05	9.54E-05	9.51E-05	9.47E-05	5.09E-05	9.60E-05	0.000102091	8.99E-05	9.03E-05
5MTRtex	-0.000149468	-0.00018695	-0.000171983	-0.000164917	-0.000168021	-0.000115948	-0.000192199	-0.00019437	-0.000191019	-0.000193248	-5.74E-05	-0.000166733	-0.000171931	-0.000171284	-0.0001703	-9.02E-05	-0.000174352	-0.000185896	-0.000162742	-0.000163398
5MTRtpp	0.000149468	0.00018695	0.000171983	0.000164917	0.000168021	0.000115948	0.000192199	0.00019437	0.000191019	0.000193248	5.74E-05	0.000166733	0.000171931	0.000171284	0.0001703	9.02E-05	0.000174352	0.000185896	0.000162742	0.000163398
A5PISO	0.03022919	0.03471047	0.032868555	0.03207305	0.032405645	0.025146905	0.03476104	0.03458599	0.034825225	0.034696855	0.016406075	0.03213918	0.03257486	0.032592365	0.03247372	0.0213172	0.032795229	0.033941806	0.031488189	0.031482937
AACTOOR	0	0	0	-8.78E-37	-1.34E-41	2.21E-41	-2.22E-41	-1.27E-37	0	6.54E-57	0	-5.13E-56	-5.91E-40	8.44E-52	0	9.89E-45	0	6.00E-38	-3.65E-38	5.16E-42
AADDGT	5.19E-54	-2.07E-56	4.38E-31	-5.11E-25	0	-6.86E-25	-1.27E-36	-3.38E-52	-1.32E-54	0	0	0	-5.34E-51	6.52E-55	-6.67E-52	2.00E-50	0	0	-1.40E-48	0
AAMYL	0	0	0	0	0	-6.26E-56	0	0	0	-7.75E-45	1.86E-56	-2.77E-56	0	1.38E-56	0	0	0	0	0	0
AAMYLpp	0	0	0	0	0	1.55E-56	0	0	0	0	0	0	0	-1.47E-56	0	0	0	0	0	0
AB6PGH	-2.67E-56	0	2.71E-56	0	1.35E-56	0	-2.75E-56	0	1.37E-56	-1.22E-22	-3.18E-35	-2.70E-56	-1.35E-56	-2.71E-56	-2.71E-56	-2.29E-24	2.71E-56	1.37E-56	2.69E-56	-1.34E-56
ABTA	1.55E-33	-6.48E-34	0	0	-1.72E-33	1.94E-42	0	9.32E-43	-4.97E-33	-6.40E-53	0	7.84E-57	0	2.55E-54	0	1.71E-56	9.90E-57	5.28E-54	-1.51E-33	0
ABUTD	0	0	3.87E-57	0	-1.06E-42	7.62E-57	-3.91E-57	0	0	0	3.16E-52	3.85E-57	0	-3.86E-57	-3.86E-57	1.51E-56	1.16E-56	0	0	0
ABUTt2pp	0	-5.96E-38	0	-3.42E-38	0	0	0	0	0	0	0	0	0	0	0	0	0	0	0	0
ABUTtex	0	0	0	1.28E-56	0	0	0	1.27E-56	0	0	0	0	0	0	0	0	0	0	0	0
ACACCT	-8.80E-56	0	0	9.78E-57	0	0	1.98E-56	0	0	0	0	0	-9.80E-57	0	-1.96E-56	0	-9.81E-57	9.85E-57	9.77E-57	0
ACACT1r	0.284969747	0.327229781	0.309859263	0.302357436	0.305493835	0.237041944	0.327691413	0.326040778	0.328296274	0.327086309	0.154640829	0.302968577	0.30707668	0.30724159	0.306122661	0.200934266	0.309143729	0.319955656	0.296822163	0.296771839
ACACT2r	0.284969747	0.327229781	0.309859263	0.302357436	0.305493835	0.237041944	0.327691413	0.326040778	0.328296274	0.327086309	0.154640829	0.302968577	0.30707668	0.30724159	0.306122661	0.200934266	0.309143729	0.319955656	0.296822163	0.296771839
ACACT3r	0.284969747	0.327229781	0.309859263	0.302357436	0.305493835	0.237041944	0.327691413	0.326040778	0.328296274	0.327086309	0.154640829	0.302968577	0.30707668	0.30724159	0.306122661	0.200934266	0.309143729	0.319955656	0.296822163	0.296771839
ACACT4r	0.284969143	0.32722908	0.309858634	0.302356886	0.305493226	0.237041772	0.327690612	0.326039935	0.328295432	0.32708551	0.15464024	0.302966644	0.307074705	0.307239626	0.306120731	0.200933608	0.309142228	0.319954173	0.296820881	0.296770463
ACACT5r	0.284969143	0.32722908	0.309858634	0.302356886	0.305493226	0.237041772	0.327690612	0.326039935	0.328295432	0.32708551	0.15464024	0.302966644	0.307074705	0.307239626	0.306120731	0.200933608	0.309142228	0.319954173	0.296820881	0.296770463
ACACT6r	0.218888737	0.25134265	0.238003107	0.232242015	0.234650658	0.182082376	0.251703764	0.250436067	0.252168444	0.25123899	0.118789522	0.232716313	0.235871373	0.235998094	0.235138843	0.154349663	0.237463764	0.245767184	0.227999529	0.227961199
ACACT7r	0.218888737	0.25134265	0.238003107	0.232242015	0.234650658	0.182082376	0.251703764	0.250436067	0.252168444	0.25123899	0.118789522	0.232716313	0.235871373	0.235998094	0.235138843	0.154349663	0.237463764	0.245767184	0.227999529	0.227961199
ACACT8r	-1.87E-50	-9.40E-41	-1.78E-48	-2.70E-48	6.67E-45	-1.03E-46	5.05E-50	-2.48E-49	2.81E-43	-8.41E-44	5.03E-48	-2.10E-33	-7.33E-40	7.02E-31	-5.55E-44	3.82E-44	8.43E-51	-4.35E-27	-4.01E-45	-1.50E-44
ACACt2pp	-8.63E-56	2.46E-57	0	4.84E-57	-2.42E-57	0	1.48E-56	0	0	-2.46E-57	-4.53E-57	0	-7.28E-57	3.64E-57	-9.70E-57	0	0	0	3.62E-57	-2.41E-57
ACACtex	0	0	0	0	0	0	0	0	0	0	0	0	0	0	0	0	0	-9.19E-57	0	0
ACALD	8.77E-05	0.000109903	0.000101082	9.69E-05	9.87E-05	6.74E-05	0.000111689	0.00011322	0.000110836	0.00011243	3.42E-05	9.58E-05	9.89E-05	9.85E-05	9.79E-05	5.20E-05	9.97E-05	0.000106546	9.32E-05	9.36E-05
ACALDtex	0	0	0	0	0	0	0	0	0	0	0	0	0	0	0	0	0	0	0	0
ACALDtpp	6.71E-57	0	0	6.69E-57	0	6.97E-57	0	6.69E-57	6.69E-57	-6.69E-57	0	0	-6.69E-57	1.34E-56	0	0	-6.69E-57	0	0	0
ACANTHAT	-2.92E-43	0	0	0	0	0	0	-8.73E-43	0	0	-4.19E-25	0	0	5.37E-31	0	-5.52E-25	0	0	0	0
ACBIPGT	0	1.34E-53	0	1.55E-56	7.25E-56	-1.26E-52	0	-3.05E-41	-2.85E-51	1.86E-45	-2.07E-46	0	6.76E-47	-1.04E-56	1.04E-56	2.35E-49	0	6.84E-44	-2.06E-56	0
ACCOAC	0.060459171	0.069421983	0.065738045	0.064146991	0.064812199	0.050294357	0.069523126	0.069173016	0.0696515	0.069394752	0.032812383	0.064279254	0.065150639	0.06518565	0.064948353	0.042634793	0.065591388	0.067884609	0.062977235	0.062966732
ACCOAL	0	0	0	0	0	0	0	0	0	0	0	0	0	0	0	0	0	0	0	0
ACGAL1PPpp	3.60E-56	0	-4.10E-56	0	-3.08E-56	4.23E-56	0	-5.12E-56	1.02E-56	-4.10E-56	1.07E-56	0	2.05E-56	0	0	0	0	0	5.13E-56	2.05E-56
ACGAL1Ptex	9.24E-57	0	0	3.68E-56	0	0	0	0	0	0	0	0	0	0	0	3.88E-56	0	0	0	1.84E-56
ACGALtex	-3.70E-56	0	3.68E-56	0	2.76E-56	-3.81E-56	0	6.43E-56	-9.18E-57	3.67E-56	-1.96E-56	0	-1.84E-56	1.84E-56	1.84E-56	-3.88E-56	1.84E-56	0	-4.61E-56	-2.76E-56
ACGAM1PPpp	3.09E-56	-8.39E-53	-4.10E-56	-2.05E-56	-4.10E-56	1.06E-56	0	2.05E-56	1.02E-56	-3.07E-56	4.30E-56	2.05E-56	3.08E-56	3.08E-56	-8.21E-56	-4.26E-56	0	2.05E-56	4.10E-56	-8.21E-56
ACGAM1Ptex	0	0	0	0	0	0	0	-1.84E-56	0	0	0	0	0	0	-1.47E-55	0	-6.03E-52	0	-1.84E-56	0
ACGAMK	0	2.22E-56	0	0	-2.21E-56	-4.16E-48	-1.29E-44	-4.16E-30	2.46E-25	0	0	0	1.53E-24	0	5.74E-52	0	2.21E-56	8.86E-56	-1.18E-47	8.88E-48
ACGAMT	-2.57E-56	0	0	2.06E-55	5.14E-56	1.10E-50	0	-5.17E-56	-1.50E-53	-5.42E-50	0	-2.38E-38	-1.96E-51	-7.85E-55	-2.57E-56	-5.30E-51	5.77E-52	5.28E-53	5.14E-56	8.03E-52
ACGAptspp	3.05E-56	3.00E-56	-3.01E-56	-6.04E-56	-6.04E-56	0	0	0	6.00E-56	-6.00E-56	0	0	0	6.03E-56	0	-6.65E-56	9.88E-52	1.20E-55	0	-6.06E-56
ACGAtex	0	0	0	0	0	0	0	0	0	0	-8.10E-34	1.47E-55	3.68E-56	0	0	9.16E-35	0	3.68E-56	0	0
ACGK	0.239852798	0.271311073	0.258296036	0.252817037	0.255067593	0.20151209	0.271481173	0.269245486	0.272393981	0.270596208	0.134680086	0.256361483	0.259102532	0.259445162	0.258585844	0.173099055	0.260676802	0.268373836	0.25124531	0.251091842
ACGS	0.239852798	0.271311073	0.258296036	0.252817037	0.255067593	0.20151209	0.271481173	0.269245486	0.272393981	0.270596208	0.134680086	0.256361483	0.259102532	0.259445162	0.258585844	0.173099055	0.260676802	0.268373836	0.25124531	0.251091842
ACHBS	0.257317331	0.288782445	0.275642969	0.270273786	0.272442985	0.219077762	0.291595169	0.288419696	0.293038762	0.290271707	0.147597396	0.272976152	0.27531111	0.275893171	0.275095563	0.189102945	0.280338818	0.287476982	0.270654907	0.270435087
ACKr	-11.73626366	-12.87151998	-12.47440648	-12.61739503	-12.37943518	-5.867154859	-7.341189723	-7.08784953	-6.940632364	-7.411221047	-6.341653468	-10.67005945	-10.74021957	-10.64181003	-10.46319045	-3.338382725	-3.521383958	-5.239185671	-5.590967243	-4.439324999
ACLS	0.763086966	0.857502871	0.818152938	0.80195229	0.808530363	0.642954603	0.854585941	0.845518093	0.858530239	0.850870162	0.435554384	0.81042031	0.817545029	0.819083193	0.816478636	0.554177587	0.821647393	0.843098727	0.793755465	0.792929885
ACM6PH	1.14E-52	1.37E-56	2.75E-56	0	1.38E-56	3.99E-48	-7.60E-45	0	-3.50E-54	-4.48E-52	-7.06E-57	9.66E-56	-2.26E-52	-1.38E-56	6.49E-52	1.48E-56	2.75E-56	5.48E-56	-7.42E-48	3.71E-48
ACMAMUT	2.25E-53	0	-2.50E-54	-1.85E-55	9.30E-56	1.10E-50	0	-4.75E-56	-1.50E-53	-4.99E-50	0	-2.38E-38	-1.96E-51	-7.69E-55	8.03E-53	-5.30E-51	5.77E-52	4.84E-53	4.61E-56	8.03E-52
ACMANAptspp	-1.74E-57	0	-6.90E-57	1.20E-24	-1.38E-55	2.35E-55	-2.25E-52	-2.25E-52	6.86E-57	5.19E-24	7.90E-57	4.43E-55	9.05E-52	4.39E-53	0	-6.04E-56	0	-3.68E-24	2.22E-55	0
ACMANAtex	0	-1.50E-52	0	3.02E-52	3.68E-56	-1.52E-55	-1.50E-52	0	0	5.74E-58	0	0	1.81E-51	-3.86E-53	0	0	0	0	0	0
ACMUMptspp	0	0	0	0	0	-1.74E-56	1.36E-52	0	0	0	-2.82E-56	0	0	0	-1.36E-52	0	0	3.31E-56	0	0
ACMUMtex	-6.81E-52	1.59E-52	-4.60E-57	3.68E-56	7.36E-56	0	3.01E-52	-7.35E-56	4.59E-56	2.76E-56	-4.90E-56	1.84E-56	0	1.84E-56	0	0	0	-1.47E-55	1.84E-56	0
ACNAMt2pp	-7.56E-34	-1.85E-33	-2.20E-33	-2.38E-35	4.21E-33	-1.13E-33	0	-1.03E-56	1.55E-33	-1.94E-32	-2.84E-33	-4.58E-33	1.91E-34	-1.01E-56	1.01E-56	2.77E-34	-1.92E-34	-7.17E-34	-1.00E-33	2.38E-35
ACNAMtex	-3.80E-33	7.28E-34	1.25E-33	0	-1.05E-33	-9.40E-33	0	0	-1.04E-32	-1.16E-32	0	2.32E-33	-2.90E-34	0	0	6.20E-34	2.17E-34	-2.83E-34	-2.77E-34	3.64E-35
ACNML	1.07E-56	1.06E-56	0	-2.13E-56	0	2.27E-56	1.06E-56	-2.11E-56	-1.69E-55	4.33E-53	-3.78E-56	0	1.06E-56	-4.25E-56	-1.12E-48	2.36E-56	6.79E-55	0	0	-2.13E-56
ACOAD1f	-0.284969747	-0.327229781	-0.309859263	-0.302357436	-0.305493835	-0.237041944	-0.327691413	-0.326040778	-0.328296274	-0.327086309	-0.154640829	-0.302968577	-0.30707668	-0.30724159	-0.306122661	-0.200934266	-0.309143729	-0.319955656	-0.296822163	-0.296771839
ACOAD2f	-0.284969747	-0.327229781	-0.309859263	-0.302357436	-0.305493835	-0.237041944	-0.327691413	-0.326040778	-0.328296274	-0.327086309	-0.154640829	-0.302968577	-0.30707668	-0.30724159	-0.306122661	-0.200934266	-0.309143729	-0.319955656	-0.296822163	-0.296771839
ACOAD3f	-0.284969747	-0.327229781	-0.309859263	-0.302357436	-0.305493835	-0.237041944	-0.327691413	-0.326040778	-0.328296274	-0.327086309	-0.154640829	-0.302968577	-0.30707668	-0.30724159	-0.306122661	-0.200934266	-0.309143729	-0.319955656	-0.296822163	-0.296771839
ACOAD4f	-0.284969143	-0.32722908	-0.309858634	-0.302356886	-0.305493226	-0.237041772	-0.327690612	-0.326039935	-0.328295432	-0.32708551	-0.15464024	-0.302966644	-0.307074705	-0.307239626	-0.306120731	-0.200933608	-0.309142228	-0.319954173	-0.296820881	-0.296770463
ACOAD5f	-0.284969143	-0.32722908	-0.309858634	-0.302356886	-0.305493226	-0.237041772	-0.327690612	-0.326039935	-0.328295432	-0.32708551	-0.15464024	-0.302966644	-0.307074705	-0.307239626	-0.306120731	-0.200933608	-0.309142228	-0.319954173	-0.296820881	-0.296770463
ACOAD6f	-0.218888737	-0.25134265	-0.238003107	-0.232242015	-0.234650658	-0.182082376	-0.251703764	-0.250436067	-0.252168444	-0.25123899	-0.118789522	-0.232716313	-0.235871373	-0.235998094	-0.235138843	-0.154349663	-0.237463764	-0.245767184	-0.227999529	-0.227961199
ACOAD7f	-0.10199075	-0.117115234	-0.110898509	-0.108213692	-0.109336166	-0.084837927	-0.11728079	-0.116690024	-0.117497261	-0.117064224	-0.055346399	-0.10843226	-0.109902515	-0.109961543	-0.1095611	-0.071914926	-0.110642725	-0.114512248	-0.106232907	-0.106214885
ACOAD8f	-1.93E-48	0	-2.85E-46	-5.67E-48	-5.61E-44	3.92E-46	1.63E-50	1.20E-48	2.81E-43	1.15E-33	-1.97E-36	-2.10E-33	-8.30E-41	-7.15E-37	-5.55E-44	3.83E-44	1.02E-50	-4.35E-27	-4.21E-45	-1.49E-44
ACODA	0.239852798	0.271311073	0.258296036	0.252817037	0.255067593	0.20151209	0.271481173	0.269245486	0.272393981	0.270596208	0.134680086	0.256361483	0.259102532	0.259445162	0.258585844	0.173099055	0.260676802	0.268373836	0.25124531	0.251091842
ACOLIPAabctex	0	-3.25E-53	5.69E-42	-2.50E-53	-2.30E-45	1.22E-53	-2.18E-44	0	-3.05E-53	-5.28E-58	4.96E-52	-1.21E-50	1.67E-56	-2.73E-52	-4.67E-27	-5.77E-54	1.30E-44	3.07E-53	0	-2.71E-52
ACONIs	-3.12E-38	-2.65E-38	-6.84E-39	-2.62E-38	-1.75E-38	-4.24E-39	-1.88E-38	8.15E-39	7.08E-38	7.08E-38	5.49E-53	-6.98E-38	-8.74E-39	1.40E-37	-1.31E-38	2.47E-38	1.95E-37	-5.29E-38	0	0
ACONMT	6.79E-26	-2.67E-38	3.69E-39	2.60E-38	-6.53E-39	1.25E-38	2.50E-39	3.95E-39	-1.47E-37	-8.00E-38	0	-3.64E-25	6.54E-39	-1.05E-37	1.63E-39	-1.82E-38	-5.73E-38	-5.30E-38	0	1.62E-38
ACONTa	3.466357443	4.013316573	3.809350891	3.491515262	3.746664621	3.496841548	4.444125404	4.629022373	4.617019225	4.435305319	0.49057012	0.919795566	0.928536522	0.930093495	0.927111615	1.006444252	1.969772953	1.407370507	1.067087461	1.473152772
ACONTb	3.466357443	4.013316573	3.809350891	3.491515262	3.746664621	3.496841548	4.444125404	4.629022373	4.617019225	4.435305319	0.49057012	0.919795566	0.928536522	0.930093495	0.927111615	1.006444252	1.969772953	1.407370507	1.067087461	1.473152772
ACOTA	-0.239852798	-0.271311073	-0.258296036	-0.252817037	-0.255067593	-0.20151209	-0.271481173	-0.269245486	-0.272393981	-0.270596208	-0.134680086	-0.256361483	-0.259102532	-0.259445162	-0.258585844	-0.173099055	-0.260676802	-0.268373836	-0.25124531	-0.251091842
ACS	0	0	0	0	0	0	0	0	0	0	0	0	0	0	0	0	0	0	0	0
ACSERtex	0	0	2.02E-57	-7.52E-37	-1.49E-37	0	0	0	0	0	0	0	0	0	0	1.65E-34	1.29E-55	0	0	0
ACSERtpp	0	0	0	0	0	0	0	0	0	0	0	0	0	0	0	0	0	0	0	0
ACt2rpp	-12.18115	-13.37245	-12.95205	-13.08535	-12.85135	-6.24375	-7.84405	-7.58585	-7.4456	-7.9121	-6.5941	-11.1425	-11.2171	-11.1195	-10.93935	-3.6613	-4.00275	-5.73355	-6.0554	-4.90345
ACt4pp	0	0	4.85E-25	0	0	0	0	-1.59E-25	0	0	0	0	0	0	0	0	-3.07E-25	0	-2.60E-24	-9.75E-45
ACtex	-12.18115	-13.37245	-12.95205	-13.08535	-12.85135	-6.24375	-7.84405	-7.58585	-7.4456	-7.9121	-6.5941	-11.1425	-11.2171	-11.1195	-10.93935	-3.6613	-4.00275	-5.73355	-6.0554	-4.90345
ADA	0	0	0	0	0	0	0	0	0	0	0	0	0	0	0	0	0	0	0	0
ADCL	0.00051988	0.000596949	0.000565272	0.000551591	0.00055731	0.000432475	0.000597818	0.000594808	0.000598922	0.000596715	0.000282151	0.000552728	0.000560221	0.000560522	0.000558481	0.000366612	0.00056401	0.000583729	0.000541532	0.000541442
ADCS	0.00051988	0.000596949	0.000565272	0.000551591	0.00055731	0.000432475	0.000597818	0.000594808	0.000598922	0.000596715	0.000282151	0.000552728	0.000560221	0.000560522	0.000558481	0.000366612	0.00056401	0.000583729	0.000541532	0.000541442
ADD	0	0	0	0	0	0	0	0	0	0	0	0	0	0	0	0	0	0	3.65E-43	0
ADEt2rpp	1.47E-26	-9.88E-43	-1.44E-29	-2.52E-25	-1.46E-41	-6.45E-41	2.03E-44	-5.47E-45	-1.55E-45	-1.90E-44	4.64E-25	1.90E-35	0	7.32E-27	-8.68E-44	-4.22E-29	1.03E-26	1.03E-41	1.44E-44	1.32E-44
ADEtex	0	0	0	5.16E-37	0	0	0	0	0	0	0	0	0	0	0	0	0	0	0	0
ADK1	6.406121157	7.365635423	7.00008862	6.816777025	6.898718114	5.470456809	7.473363027	7.556089116	7.429906038	7.512082208	3.522437145	6.799656415	6.942992085	6.919991841	6.895554884	4.649572344	6.98532949	7.283058838	6.693975092	6.714682725
ADK3	0	0	0	0	0	0	0	0	0	0	0	0	0	0	0	0	0	0	0	0
ADK4	0	0	0	0	0	0	0	1.14E-45	-5.66E-44	0	0	0	-5.86E-43	0	0	0	-1.22E-45	-1.49E-44	0	0
ADMDC	0	-2.72E-47	0	0	0	0	0	0	0	0	0	0	0	0	0	0	0	0	0	0
ADNCYC	0	0	0	0	0	0	0	1.28E-24	0	0	0	0	0	0	0	0	0	0	0	0
ADNK1	0.0040425	0.00506637	0.004658981	0.004465883	0.00455067	0.003109342	0.005151671	0.005217685	0.005114995	0.005183663	0.001573469	0.004426314	0.004568402	0.004549203	0.004523055	0.002395042	0.004611732	0.00492485	0.004307365	0.004324161
ADNUC	0	0	0	0	0	0	0	0	0	0	0	0	0	0	0	0	0	0	0	0
ADNt2pp	1.85E-46	6.35E-56	4.25E-47	-4.35E-47	3.85E-47	0	5.80E-47	2.53E-47	-7.88E-48	-3.74E-47	8.03E-45	0	7.53E-40	0	5.71E-47	0	-5.82E-48	6.83E-48	9.79E-48	-7.40E-44
ADNt2rpp	0	0	0	0	0	5.73E-56	0	0	0	0	0	1.45E-55	0	-1.36E-55	0	-3.76E-47	0	0	0	0
ADNtex	8.28E-53	-1.20E-36	0	-1.93E-35	-9.66E-35	1.63E-34	4.81E-36	-9.03E-37	0	0	0	3.87E-35	1.34E-52	3.09E-34	-1.84E-34	6.26E-35	2.98E-34	-9.64E-36	-3.85E-48	-2.32E-34
ADOCBIK	0	1.43E-53	0	1.38E-56	0	-1.29E-52	0	0	-2.85E-51	1.86E-45	-2.07E-46	0	6.76E-47	-1.39E-56	2.77E-56	2.35E-49	0	0	-1.38E-56	0
ADOCBLS	0	1.32E-53	0	4.28E-57	-1.71E-56	-1.17E-52	1.72E-56	0	-2.85E-51	0	-1.46E-46	0	6.76E-47	-1.71E-56	3.43E-56	2.35E-49	0	0	-1.71E-56	0
ADOCBLabcpp	0	0	-1.48E-49	-2.88E-25	7.47E-57	8.56E-47	0	-1.82E-27	0	1.51E-56	1.97E-47	0	0	2.24E-56	2.24E-56	-4.67E-48	7.48E-57	0	0	0
ADOCBLtonex	0	0	-1.48E-49	2.30E-56	0	8.56E-47	0	-1.82E-27	0	0	1.97E-47	0	0	0	0	-4.67E-48	0	0	0	0
ADPRDP	0	8.46E-47	0	0	0	0	0	0	0	0	0	4.71E-57	0	0	0	0	-4.74E-57	4.79E-57	0	-4.68E-57
ADPT	0	0	-5.76E-41	0	0	0	0	0	0	0	0	0	0	0	0	0	1.80E-43	0	0	0
ADSK	0.174804348	0.194908479	0.186478926	0.183064886	0.184441583	0.149936147	0.196618064	0.194168994	0.19774843	0.19558589	0.101360372	0.183939885	0.185203038	0.185652442	0.185099989	0.12850102	0.187894011	0.192048687	0.181699259	0.181550222
ADSL1r	0.215847927	0.254037884	0.238470894	0.231546114	0.234489876	0.177883142	0.256950393	0.257048783	0.256723067	0.257105226	0.110039007	0.227724277	0.232002935	0.231815348	0.230863208	0.146700981	0.235451882	0.245855427	0.224274466	0.224555899
ADSL2r	0.264523068	0.323547689	0.299707579	0.288677057	0.293484272	0.210502665	0.325636539	0.328514673	0.3239762	0.327071243	0.12126408	0.281504691	0.289195329	0.288303311	0.286840021	0.168371988	0.291631667	0.308896519	0.274476762	0.275337669
ADSS	0.215847927	0.254037884	0.238470894	0.231546114	0.234489876	0.177883142	0.256950393	0.257048783	0.256723067	0.257105226	0.110039007	0.227724277	0.232002935	0.231815348	0.230863208	0.146700981	0.235451882	0.245855427	0.224274466	0.224555899
AGDC	-3.04E-52	-3.06E-52	-9.00E-48	8.81E-52	-1.49E-55	-1.46E-47	-4.51E-47	6.49E-36	-1.43E-48	-4.59E-52	-2.15E-54	0	-5.43E-49	-7.44E-54	-1.12E-48	-5.54E-56	1.32E-47	1.52E-47	-3.98E-47	4.98E-48
AGM3PA	1.85E-52	0	0	0	0	0	0	0	0	0	5.27E-57	-9.75E-57	0	0	0	0	0	0	0	6.95E-48
AGM3PApp	0	0	0	-4.65E-56	-4.64E-56	-2.75E-56	0	-5.31E-34	4.63E-56	4.60E-56	-4.89E-56	2.32E-56	0	9.23E-56	7.56E-52	0	-1.55E-24	2.30E-56	0	1.37E-24
AGM3PH	1.69E-52	0	0	-6.13E-35	0	-1.28E-47	-7.84E-45	0	0	-3.79E-52	0	0	0	0	0	-1.34E-56	0	0	-7.37E-48	-9.22E-49
AGM3Pt2pp	1.85E-52	0	-1.34E-56	-3.32E-57	0	-1.42E-47	-7.84E-45	3.54E-26	0	-1.51E-52	0	-1.33E-56	0	1.90E-34	0	-1.22E-56	-6.70E-57	0	3.55E-48	3.55E-48
AGM4PA	0	0	0	0	0	0	0	0	0	0	0	0	0	0	0	0	0	0	0	0
AGM4PApp	4.64E-56	0	0	0	0	2.75E-56	0	0	0	-9.19E-56	0	5.08E-52	0	0	4.62E-56	0	0	2.30E-56	0	-1.85E-34
AGM4PCP	0	0	0	0	0	-4.32E-57	0	-3.30E-35	0	1.13E-52	-6.84E-53	1.70E-34	0	0	0	-4.33E-57	3.97E-57	0	6.44E-48	0
AGM4PCPpp	0	0	0	0	0	0	0	0	0	0	0	0	0	0	0	0	0	0	0	0
AGM4PH	0	0	0	0	0	0	0	0	0	0	0	0	0	0	0	0	0	0	0	0
AGM4Pt2pp	0	0	0	0	0	0	0	0	0	0	0	0	0	0	-3.34E-57	0	0	0	7.09E-48	0
AGMH	0	-3.60E-25	1.23E-33	-7.85E-34	0	-1.33E-35	1.91E-40	0	-5.34E-54	0	0	5.51E-56	-9.04E-52	7.37E-35	4.52E-52	-3.68E-33	6.60E-34	5.54E-56	9.98E-48	3.69E-48
AGMHE	0	0	0	3.75E-55	0	0	-2.50E-47	-2.98E-44	0	0	1.94E-46	4.69E-56	9.57E-35	0	9.37E-56	2.55E-47	2.51E-47	-3.58E-23	3.26E-43	1.26E-47
AGMT	0	-5.01E-56	1.68E-56	0	0	-3.66E-56	-3.34E-56	0	-5.01E-56	8.35E-57	0	1.69E-56	-3.37E-56	0	-9.10E-50	0	0	2.10E-57	6.94E-53	1.70E-56
AGMt2pp	-2.14E-52	-3.60E-25	1.14E-33	-6.70E-34	0	0	1.91E-40	5.46E-56	-3.50E-54	0	0	5.32E-56	-8.76E-52	0	6.56E-52	0	1.77E-34	6.78E-56	9.98E-48	-8.08E-34
AGMtex	-3.33E-34	0	0	1.37E-26	7.87E-41	0	5.54E-37	0	0	1.88E-40	-2.59E-40	1.77E-43	2.58E-36	-9.83E-42	-5.75E-34	-1.38E-42	0	-1.18E-40	0	0
AGPR	-0.239852798	-0.271311073	-0.258296036	-0.252817037	-0.255067593	-0.20151209	-0.271481173	-0.269245486	-0.272393981	-0.270596208	-0.134680086	-0.256361483	-0.259102532	-0.259445162	-0.258585844	-0.173099055	-0.260676802	-0.268373836	-0.25124531	-0.251091842
AGt3	0	0	0	0	0	0	0	0	0	0	0	0	0	0	0	0	0	0	0	0
AHCYSNS	0.003678613	0.00461051	0.004239918	0.004063678	0.004141272	0.002836064	0.004704614	0.004766407	0.004671056	0.004734265	0.001448107	0.004070667	0.004201658	0.004183831	0.00415969	0.002201892	0.004241708	0.00452977	0.003960984	0.003976904
AICART	0.354081525	0.423360928	0.395243287	0.382506907	0.387984137	0.287676873	0.427359116	0.428994027	0.426246607	0.428279104	0.172995354	0.375050817	0.383391256	0.38272821	0.381002586	0.234395848	0.388074007	0.407592541	0.367860097	0.368594317
AIRC2	0.264523068	0.323547689	0.299707579	0.288677057	0.293484272	0.210502665	0.325636539	0.328514673	0.3239762	0.327071243	0.12126408	0.281504691	0.289195329	0.288303311	0.286840021	0.168371988	0.291631667	0.308896519	0.274476762	0.275337669
AIRC3	-0.264523068	-0.323547689	-0.299707579	-0.288677057	-0.293484272	-0.210502665	-0.325636539	-0.328514673	-0.3239762	-0.327071243	-0.12126408	-0.281504691	-0.289195329	-0.288303311	-0.286840021	-0.168371988	-0.291631667	-0.308896519	-0.274476762	-0.275337669
AKGDH	2.604199667	3.042184352	2.88351021	2.584542383	2.831953947	0.690309309	3.473856747	3.668098001	3.642638016	3.468866561	0	0	0	0	-1.11E-43	0.380214214	1.036329957	0.44830474	0.165945626	0.572892701
AKGt2rpp	0	-9.97E-57	-9.85E-57	0	9.82E-57	0	9.97E-57	0	9.98E-57	0	0	0	0	0	-9.83E-57	0	0	0	0	0
AKGtex	0	0	0	0	0	0	0	0	0	0	0	0	0	0	0	0	0	0	0	0
ALAALAD	0	0	0	0	0	0	0	0	0	0	0	0	0	0	0	0	0	0	0	0
ALAALAabcpp	6.51E-52	-9.07E-53	-6.43E-52	-5.31E-54	-2.01E-52	1.20E-47	-3.98E-45	-9.58E-56	-3.77E-49	-2.94E-52	2.10E-55	-1.58E-43	-1.55E-55	0	0	3.96E-52	9.46E-56	9.53E-56	6.94E-48	6.30E-48
ALAALAr	0.021594055	0.024795232	0.023479471	0.022911206	0.023148793	0.017963553	0.024831357	0.024706311	0.024877207	0.024785507	0.011719589	0.022958446	0.023269671	0.023282176	0.023197422	0.015227824	0.02342709	0.024246142	0.022493413	0.022489662
ALAALAtex	0	-8.67E-35	3.26E-35	-2.61E-34	6.03E-52	-2.10E-36	0	-6.16E-34	0	-7.35E-56	-6.27E-55	4.83E-51	1.43E-46	0	1.30E-34	0	0	2.78E-33	2.41E-51	1.22E-24
ALAGLUE	0	0	0	-1.53E-56	1.53E-56	0	0	0	0	1.52E-56	1.88E-56	0	0	-3.05E-56	0	0	0	3.04E-56	0	0
ALAR	0.032391082	0.037192849	0.035219206	0.034366809	0.03472319	0.026945329	0.037247035	0.037059466	0.037315811	0.03717826	0.017579384	0.034437668	0.034904507	0.034923264	0.034796134	0.022841736	0.035140635	0.036369212	0.03374012	0.033734493
ALATA_D2	0	0	0	0	0	0	0	0	0	0	0	0	0	0	0	0	0	0	0	0
ALATA_L	-0.516307906	-0.58591174	-0.556932834	-0.544978164	-0.549818798	-0.429151548	-0.580974271	-0.575227065	-0.583318619	-0.578684901	-0.28547974	-0.544442544	-0.549941913	-0.550860546	-0.549014082	-0.366021961	-0.551845188	-0.568282	-0.532541898	-0.531687031
ALATA_L2	0	0	0	0	0	0	0	0	0	0	0	0	0	0	0	0	0	0	0	0
ALAabcpp	0	0	0	0	0	0	0	0	0	0	0	0	0	0	0	0	0	0	0	0
ALAt2pp	0	0	0	0	0	0	0	0	0	0	0	0	0	0	0	0	0	0	0	0
ALAt2rpp	0	0	-4.89E-43	-5.39E-57	0	-2.00E-10	-4.76E-10	-4.75E-10	-4.80E-10	-4.74E-10	0	0	0	0	0	5.80E-57	-2.59E-10	-2.77E-10	-2.21E-10	-2.26E-10
ALAt4pp	0	0	4.89E-43	0	-6.60E-57	2.00E-10	4.76E-10	4.75E-10	4.80E-10	4.74E-10	0	0	0	-6.61E-57	0	0	2.59E-10	2.77E-10	2.21E-10	2.26E-10
ALAtex	0	0	0	0	0	0	0	0	0	0	0	0	0	0	0	0	0	0	0	0
ALCD19	0	1.56E-56	0	0	-3.07E-56	-1.02E-34	3.12E-56	0	0	0	0	0	0	-1.54E-56	3.07E-56	0	0	0	0	0
ALCD2x	0	1.32E-56	-1.31E-56	3.92E-54	1.96E-56	1.51E-56	0	0	0	-2.00E-54	0	0	0	0	0	0	0	0	1.53E-56	0
ALDD19xr	0	0	0	0	0	-3.26E-57	-2.69E-56	0	8.40E-57	6.71E-57	2.50E-56	-6.61E-57	-2.65E-56	4.14E-57	-1.66E-56	-1.29E-56	0	8.35E-58	8.23E-58	-2.47E-57
ALDD2x	0	0	0	0	0	0	0	0	0	0	0	0	0	0	0	0	0	0	0	0
ALDD2y	0	0	0	0	0	0	0	0	0	2.57E-37	0	0	0	0	0	0	0	0	0	0
ALDD3y	0	0	0	0	4.22E-56	-2.20E-56	0	0	4.20E-56	1.05E-56	-5.77E-57	0	-1.05E-56	5.27E-57	0	0	0	-4.21E-56	0	-1.06E-56
ALDD4	-9.86E-57	1.02E-56	1.00E-56	0	0	-9.76E-57	2.04E-56	0	0	1.95E-51	0	0	-1.00E-56	0	-1.00E-56	0	0	-1.01E-56	1.99E-56	-1.99E-56
ALLK	0	0	0	0	0	0	0	0	0	0	0	3.41E-23	3.41E-23	-1.07E-56	-1.07E-56	0	0	-1.09E-56	0	0
ALLPI	0	0	5.34E-57	0	0	0	0	0	0	0	0	3.41E-23	3.41E-23	-1.07E-56	-1.07E-56	0	0	-1.07E-56	0	0
ALLTAMH	-1.59E-56	0	3.27E-56	8.10E-57	-1.63E-56	0	-8.38E-57	-1.67E-56	-7.34E-57	1.68E-56	-1.35E-56	0	0	0	0	7.27E-57	-8.18E-57	0	0	0
ALLTN	-1.69E-56	0	-1.63E-56	0	-1.63E-56	3.98E-35	1.66E-56	0	-1.66E-56	0	0	0	-1.03E-34	0	8.62E-57	0	-1.53E-34	-2.19E-57	6.41E-57	0
ALLTNt2rpp	0	0	0	-1.07E-45	-2.53E-57	4.92E-34	0	0	-1.03E-56	0	0	0	0	0	7.61E-57	0	-2.69E-51	0	5.04E-57	0
ALLTNtex	0	0	0	-9.94E-53	0	1.33E-33	9.18E-57	0	0	-1.15E-57	2.45E-57	0	-1.82E-35	0	0	0	-4.12E-53	0	1.15E-57	0
ALLULPE	-6.38E-57	0	0	9.34E-48	6.26E-57	0	-1.23E-56	0	-1.85E-56	0	0	3.41E-23	3.41E-23	0	-2.50E-56	-2.80E-49	1.25E-56	0	0	0
ALLabcpp	0	0	0	0	0	0	0	0	0	0	0	3.41E-23	3.41E-23	-1.01E-56	0	-9.91E-57	0	0	0	0
ALLtex	-1.82E-35	0	-1.05E-37	1.92E-48	-2.22E-54	-8.89E-57	8.66E-57	-8.28E-26	1.10E-54	-8.66E-57	-3.08E-35	3.41E-23	3.41E-23	0	0	0	0	0	8.66E-57	3.53E-33
ALR2	0	0	0	0	0	0	0	0	0	0	1.66E-57	0	0	0	0	-1.80E-57	0	0	0	0
ALR4x	0	0	0	0	0	0	0	0	0	0	0	0	0	0	0	0	0	0	0	0
ALTRH	3.83E-53	1.40E-53	1.09E-53	4.32E-53	9.62E-54	1.45E-53	-1.19E-53	-2.74E-53	-5.20E-53	-4.60E-53	-1.37E-54	-5.11E-53	6.32E-53	-8.95E-54	-7.41E-53	5.61E-53	1.70E-53	-3.32E-53	-3.51E-53	-2.35E-53
AM3PA	0	0	0	0	0	0	-7.60E-45	0	0	-3.79E-52	0	0	0	0	0	-1.22E-56	0	0	-6.96E-48	0
AM4PA	0	0	0	0	0	0	0	0	0	0	0	0	0	0	0	0	0	0	0	0
AM4PCP	-8.07E-57	0	0	0	0	0	0	0	0	0	0	0	0	0	0	0	0	0	0	0
AMALT1	-6.89E-54	9.41E-54	6.37E-54	-1.73E-52	6.50E-54	3.85E-55	-1.77E-49	-2.74E-54	-2.36E-53	7.75E-45	3.70E-53	1.51E-53	3.36E-53	4.92E-45	0	-7.67E-55	3.30E-50	1.41E-53	1.13E-53	8.82E-54
AMALT2	0	-1.84E-53	6.25E-54	3.45E-52	-1.21E-53	4.33E-55	0	9.65E-54	3.18E-42	7.75E-45	0	1.48E-53	0	4.92E-45	0	-5.58E-55	-6.68E-50	5.50E-23	-3.44E-53	-1.72E-53
AMALT3	0	0	-1.79E-53	0	0	0	3.54E-49	-3.10E-54	0	7.75E-45	3.69E-53	0	0	0	0	-6.28E-55	0	3.54E-54	1.21E-53	0
AMALT4	-2.30E-54	0	4.47E-55	0	0	5.13E-55	0	0	0	-3.10E-44	-1.44E-52	-5.03E-53	-3.44E-35	-1.97E-44	3.44E-52	1.67E-54	0	0	0	0
AMANAPEr	0	0	1.51E-56	-1.52E-56	0	1.63E-56	-1.49E-56	-1.50E-56	-1.20E-55	3.54E-53	-1.80E-56	0	1.21E-55	-3.78E-56	-1.12E-48	1.70E-56	4.84E-55	0	0	0
AMANK	0	1.04E-56	0	-1.03E-56	0	2.05E-56	-1.04E-56	-2.07E-56	-1.66E-55	4.24E-53	-2.06E-56	0	1.03E-56	-3.09E-56	-1.12E-48	2.05E-56	6.80E-55	1.03E-56	0	-3.08E-56
AMAOTr	6.29E-08	8.30E-08	7.44E-08	7.08E-08	7.23E-08	4.35E-08	8.32E-08	8.24E-08	8.35E-08	8.29E-08	1.85E-08	7.11E-08	7.31E-08	7.31E-08	7.26E-08	3.13E-08	7.41E-08	7.93E-08	6.83E-08	6.83E-08
AMMQLT8	-2.75E-26	-9.64E-38	4.23E-28	4.82E-26	-2.16E-27	5.49E-26	-8.70E-28	-3.46E-28	-1.60E-27	0	-7.18E-25	-4.00E-25	-8.13E-30	7.43E-34	-1.41E-28	-3.19E-55	-2.08E-26	7.25E-56	-8.39E-28	-2.13E-43
AMPMS2	4.82E-06	6.19E-06	5.61E-06	5.49E-06	5.47E-06	1.97E-06	3.28E-06	3.09E-06	3.29E-06	3.23E-06	1.97E-06	5.64E-06	5.83E-06	5.90E-06	5.98E-06	3.56E-06	6.91E-06	7.55E-06	6.67E-06	6.55E-06
AMPN	0	0	0	0	0	0	0	0	0	0	0	0	0	0	0	0	0	0	0	0
AMPTASECG	-2.11E-38	-5.96E-38	-6.05E-38	-3.42E-38	4.67E-38	3.96E-25	4.10E-38	-1.18E-38	5.01E-24	-4.85E-39	-1.49E-40	2.58E-38	6.36E-39	-2.08E-26	-4.39E-38	-9.77E-39	-2.89E-38	-4.96E-38	-4.24E-38	2.00E-38
AMPTASEPG	1.00E-45	-1.99E-56	-6.64E-57	0	1.33E-56	0	1.99E-56	0	0	-6.64E-57	-9.42E-25	-1.33E-56	0	-1.33E-56	-6.65E-57	0	1.33E-56	-6.64E-57	6.66E-57	-1.33E-56
AMPtex	0	-7.35E-56	-7.36E-56	0	0	0	0	0	0	0	0	0	0	0	7.36E-56	0	0	0	0	7.37E-56
ANHGMtex	0	8.92E-52	-4.56E-37	-3.77E-52	0	-6.21E-36	0	0	-4.70E-54	0	-4.70E-36	0	1.41E-34	0	0	-1.80E-45	-2.71E-36	0	0	-5.44E-35
ANHMK	1.37E-52	-3.60E-25	1.16E-33	-6.48E-34	5.71E-49	6.81E-48	-7.60E-45	0	-4.44E-54	-4.26E-52	-7.45E-57	1.02E-55	-2.79E-52	1.18E-34	6.97E-52	-1.17E-56	1.68E-34	6.89E-56	-9.07E-48	2.27E-48
ANPRT	0.056325902	0.061452008	0.059261721	0.058449202	0.058754056	0.048647747	0.060792132	0.059719566	0.061270243	0.060340719	0.034320457	0.058925557	0.059083831	0.059292263	0.059144648	0.042417568	0.059328794	0.060207365	0.05781467	0.057692539
ANS	0.056325902	0.061452008	0.059261721	0.058449202	0.058754056	0.048647747	0.060792132	0.059719566	0.061270243	0.060340719	0.034320457	0.058925557	0.059083831	0.059292263	0.059144648	0.042417568	0.059328794	0.060207365	0.05781467	0.057692539
AOBUTDs	0	0	0	0	0	0	0	0	0	0	0	0	0	0	0	0	0	0	0	0
AP4AH	0	0	0	0	0	0	0	0	0	0	0	0	0	0	0	0	0	0	0	0
AP4AS	0	0	5.55E-26	0	0	0	0	0	0	0	0	3.01E-24	0	0	0	0	0	0	0	0
AP5AH	4.96E-26	1.23E-24	0	6.15E-25	2.14E-24	-3.30E-25	3.17E-24	0	0	0	3.40E-24	1.99E-24	2.58E-25	1.87E-25	-1.51E-26	2.99E-24	0	8.70E-26	-5.32E-25	-1.22E-24
APCS	0	5.13E-58	1.06E-52	0	-3.55E-25	4.11E-35	-1.11E-46	0	2.91E-25	-7.64E-32	-1.28E-53	3.32E-31	0	1.02E-32	9.14E-52	1.17E-57	4.15E-55	0	8.05E-58	0
APG3PAT120	0	0	0	0	0	0	0	0	0	0	0	0	0	0	0	0	0	0	0	0
APG3PAT140	0	0	0	0	0	0	0	0	0	0	0	0	0	0	0	0	0	0	0	0
APG3PAT141	0	0	0	0	0	0	0	0	0	0	0	0	0	0	0	0	0	0	0	0
APG3PAT160	0	4.64E-48	0	0	0	0	0	0	0	0	0	0	0	0	0	0	0	0	0	0
APG3PAT161	0	0	0	0	0	0	0	0	0	0	0	0	0	0	0	0	0	0	0	0
APG3PAT180	0	0	0	0	0	0	0	0	0	0	0	-4.24E-57	0	0	0	0	0	0	0	0
APG3PAT181	0	0	0	0	0	0	0	0	0	0	0	0	0	0	0	0	0	0	0	0
APH120	0	0	0	0	0	0	0	0	0	0	0	0	0	0	0	0	0	0	0	0
APH140	0	0	0	0	0	0	0	0	0	0	0	0	0	0	0	0	0	0	0	0
APH141	0	0	0	0	0	0	0	0	0	0	0	0	0	0	0	0	0	0	0	0
APH160	0	0	0	0	0	0	0	0	0	0	0	0	0	0	0	0	0	0	0	0
APH161	0	0	0	0	0	0	0	0	0	0	0	0	0	0	0	0	0	0	0	0
APH180	0	0	0	0	0	0	0	0	0	0	0	0	0	0	0	0	0	0	0	0
APH181	0	0	0	0	0	0	5.03E-53	0	0	0	0	0	0	0	0	0	0	0	0	0
APPLDHr	0	0	0	0	0	0	0	0	0	0	0	0	0	0	0	0	0	0	0	0
APRAUR	0.000292176	0.000352013	0.000326967	0.000314565	0.000320655	0.000202976	0.000312589	0.000312396	0.00031452	0.000311938	0.000101956	0.000210118	0.000213304	0.000213382	0.000212493	0.000133188	0.000212804	0.000219681	0.000201818	0.000202652
ARAI	3.47E-56	0	3.44E-56	0	0	0	3.42E-56	-3.43E-56	0	-1.03E-55	0	-3.44E-56	3.44E-56	3.44E-56	6.88E-56	0	0	0	-3.45E-56	0
ARBTNR1	0	0	0	0	0	0	0	0	0	0	0	0	0	0	0	0	0	0	0	0
ARBTNR2	0	0	0	-1.73E-57	0	0	0	0	0	0	0	0	0	0	0	0	0	0	0	0
ARBTNR3	0	0	0	0	0	0	0	0	0	0	0	0	0	0	0	0	0	0	0	0
ARBTNabcpp	0	0	3.15E-51	0	0	0	-1.99E-52	0	0	-1.19E-51	0	-3.85E-26	0	0	0	-1.33E-37	0	-1.58E-51	0	0
ARBTNexs	0	0	0	0	0	0	0	0	0	0	0	0	0	0	0	6.42E-57	0	0	0	0
ARBTNtex	1.86E-52	-7.33E-58	0	0	7.21E-58	-6.92E-58	3.84E-52	0	0	0	6.42E-58	-3.85E-26	0	7.22E-58	0	-7.44E-38	0	-4.59E-51	-5.72E-57	0
ARBTNtonex	0	0	0	0	0	0	0	0	0	0	-6.42E-58	0	0	0	0	-3.85E-38	0	0	0	0
ARBTNtpp	3.71E-52	0	0	0	0	0	3.84E-52	0	0	0	0	-3.85E-26	0	0	0	-7.44E-38	0	-4.59E-51	-5.72E-57	0
ARBTptspp	0	-5.79E-24	0	0	0	3.14E-56	0	0	0	-1.22E-22	0	0	0	0	0	0	0	0	0	0
ARBTtex	0	0	0	0	0	0	0	0	0	0	-6.94E-35	0	0	0	0	0	0	0	0	0
ARBabcpp	0	0	0	0	0	0	0	0	0	0	0	0	0	0	0	0	0	0	0	0
ARBt2rpp	-9.99E-57	0	0	0	1.01E-56	0	0	0	0	-1.03E-56	-4.20E-56	1.01E-56	0	-1.01E-56	0	0	0	0	1.01E-56	0
ARBt3ipp	0	0	0	0	0	0	0	0	0	0	0	0	0	0	0	0	0	0	0	0
ARBtex	0	0	0	0	0	0	3.67E-56	0	0	0	0	0	3.68E-56	0	3.68E-56	3.88E-56	0	0	0	0
ARGAGMt7pp	5.30E-56	0	-1.05E-55	1.16E-43	0	0	0	-7.03E-43	0	0	0	-2.63E-56	2.62E-56	1.97E-56	9.10E-50	-7.46E-57	6.56E-56	-1.64E-57	-9.01E-53	-2.64E-56
ARGDC	9.45E-56	-9.36E-56	-4.68E-56	3.57E-52	-9.38E-56	6.77E-26	-4.68E-56	1.26E-51	-4.68E-56	-8.80E-26	0	0	0	0	0	0	0	0	0	0
ARGDCpp	0	0	0	0	0	0	0	0	0	0	0	2.40E-56	-4.79E-56	-2.39E-56	-9.10E-50	1.38E-56	-9.56E-56	2.96E-57	9.01E-53	2.42E-56
ARGORNt7pp	-2.39E-24	-4.06E-56	7.45E-56	2.23E-24	-7.20E-25	0	-1.88E-42	4.87E-25	6.77E-56	0	7.97E-24	1.04E-25	-1.36E-56	0	-6.79E-57	0	0	-1.73E-24	-1.35E-25	-6.81E-57
ARGSL	0.239852798	0.271311073	0.258296036	0.252817037	0.255067593	0.20151209	0.271481173	0.269245486	0.272393981	0.270596208	0.134680086	0.256361483	0.259102532	0.259445162	0.258585844	0.173099055	0.260676802	0.268373836	0.25124531	0.251091842
ARGSS	0.239852798	0.271311073	0.258296036	0.252817037	0.255067593	0.20151209	0.271481173	0.269245486	0.272393981	0.270596208	0.134680086	0.256361483	0.259102532	0.259445162	0.258585844	0.173099055	0.260676802	0.268373836	0.25124531	0.251091842
ARGabcpp	0	0	0	0	0	0	0	0	0	0	0	0	0	0	0	0	0	0	0	0
ARGt3pp	0	0	0	0	0	0	0	0	0	0	0	0	0	0	0	0	0	0	0	0
ARGtex	0	0	-1.87E-41	0	0	0	0	-1.22E-35	-3.89E-35	0	0	0	0	0	0	0	2.45E-34	0	6.09E-41	1.57E-34
ASAD	-0.883128256	-0.999704265	-0.951278028	-0.931050394	-0.93935514	-0.742074975	-1.00221503	-0.992880229	-1.00640509	-0.998372297	-0.492079188	-0.930118425	-0.939352834	-0.940924524	-0.937916714	-0.632912336	-0.950761774	-0.977718926	-0.91666436	-0.91587908
ASCBPL	0	0	0	0	0	0	0	0	0	0	1.12E-55	-1.29E-56	0	0	0	0	0	0	0	0
ASCBptspp	-3.04E-56	-1.80E-55	-9.02E-56	-3.01E-56	6.17E-53	0	-2.99E-56	-8.98E-56	-5.98E-56	1.62E-24	6.14E-56	-3.01E-56	0	0	-6.02E-56	3.32E-56	0	-3.00E-56	9.06E-56	1.81E-55
ASCBtex	-3.70E-56	-1.84E-55	0	-7.36E-56	1.47E-55	0	0	-7.35E-56	-3.67E-56	-3.67E-56	9.80E-57	-3.68E-56	0	0	1.10E-55	3.88E-56	-3.68E-56	-3.68E-56	7.37E-56	3.68E-56
ASNN	0	0	0	0	0	0	0	0	0	0	0	0	0	0	0	0	0	0	0	0
ASNNpp	0	0	0	0	0	0	0	0	0	0	0	0	0	0	0	0	0	0	0	0
ASNS1	0	0	0	0	0	0	0	0	0	0	0	0	0	0	0	0	0	0	0	0
ASNS2	0.184738495	0.209038894	0.198873818	0.194759542	0.196398629	0.152923678	0.205775087	0.203459263	0.206670151	0.204864527	0.101458617	0.190643372	0.192345997	0.19272068	0.192086827	0.12912416	0.192484271	0.197975969	0.186276618	0.18583151
ASNabcpp	0	0	0	0	0	0	0	0	0	0	0	0	0	0	0	0	0	0	0	0
ASNt2rpp	5.36E-25	0	2.63E-25	7.67E-25	0	0	0	5.38E-43	0	1.04E-28	8.76E-57	1.35E-24	0	7.90E-25	4.58E-25	3.56E-25	-1.61E-56	5.89E-25	7.41E-25	-1.87E-41
ASNtex	0	0	0	0	-5.72E-37	0	0	0	0	0	0	0	0	4.18E-36	0	0	0	0	0	0
ASO3t8pp	0	0	0	0	0	0	0	0	0	0	0	0	0	0	0	0	0	0	0	0
ASO3tex	0	0	0	0	0	0	0	0	0	0	0	0	0	0	0	0	0	0	0	0
ASP1DC	0.000450287	0.000517495	0.000489856	0.000477926	0.000482913	0.000374208	0.000518254	0.000515626	0.000519217	0.00051729	0.000243717	0.000478917	0.000485451	0.000485714	0.000483934	0.000316979	0.000488756	0.000505958	0.000469157	0.000469078
ASPCT	0.320145089	0.394040898	0.364229973	0.350401052	0.356435178	0.252600976	0.397375818	0.401104158	0.39525362	0.399221816	0.142655804	0.344341815	0.354090148	0.352944888	0.351094559	0.201313554	0.356958649	0.378839748	0.335349642	0.336415151
ASPK	0.883128256	0.999704265	0.951278028	0.931050394	0.93935514	0.742074975	1.00221503	0.992880229	1.00640509	0.998372297	0.492079188	0.930118425	0.939352834	0.940924524	0.937916714	0.632912336	0.950761774	0.977718926	0.91666436	0.91587908
ASPO3	0.001771726	0	0	0	0.001899377	0.001473663	0.002037519	0.002027232	0.002041293	0.002033746	0	0	0.001839415	0	0	0.001249106	0.001922215	0.00198946	0.001845555	0.001845244
ASPO4	0	0.002034573	0.001926528	0.001879871	0	0	0	0	-2.09E-41	0	0	0.001815686	0	0.001840499	0.001834036	0	0	0	0	0
ASPO5	0	0	0	0	0	0	0	0	0	0	0	0	0	0	0	0	0	0	0	0
ASPO6	0	0	0	0	0	0	0	0	0	0	0.000961212	6.81E-05	6.99E-05	6.98E-05	6.93E-05	0	0	0	0	0
ASPT	0	0	0	0	0	0	0	0	0	0	-6.43E-24	0	0	0	0	6.51E-26	0	0	0	0
ASPTA	-2.357562178	-2.734353038	-2.579657091	-2.512316456	-2.540620699	-1.94429202	-2.738560972	-2.728621364	-2.741685689	-2.735255313	-1.239787359	-2.490926056	-2.528875361	-2.529389803	-2.519768797	-1.627466344	-2.551602884	-2.649031977	-2.442959353	-2.443327637
ASPabcpp	0	0	0	0	0	0	0	0	0	0	0	0	0	0	0	0	0	0	0	0
ASPt2_2pp	0	0	0	0	0	0	0	0	0	0	0	0	0	0	0	0	0	0	0	0
ASPt2_3pp	0	0	0	0	0	0	0	0	0	0	0	0	0	0	0	0	0	0	0	0
ASPt2pp	0	0	0	0	0	0	0	0	0	0	0	0	0	-7.51E-57	0	0	0	0	0	0
ASPt2rpp	-3.17E-33	2.16E-24	4.99E-30	3.26E-44	1.90E-26	8.65E-25	8.85E-29	-5.40E-43	2.17E-24	1.94E-24	6.04E-31	0	6.29E-25	0	5.89E-32	4.28E-57	3.25E-25	1.69E-33	5.71E-33	3.01E-25
ASPtex	0	0	0	0	0	0	0	0	0	0	0	0	0	0	0	0	0	0	0	0
ASR	0	0	0	0	0	0	0	0	0	0	-1.92E-52	0	0	0	0	0	0	0	0	0
AST	1.23E-57	0	0	0	1.04E-47	0	1.19E-57	0	-1.28E-24	3.03E-44	-6.28E-48	2.30E-34	3.39E-26	0	-2.10E-25	-1.56E-25	-1.71E-25	0	-4.02E-44	-1.59E-25
ATHRDHr	0	0	0	0	0	0	0	0	0	3.64E-57	0	0	0	0	0	0	0	0	0	0
ATPHs	0	0	0	0	0	0	0	0	0	0	0	0	0	0	0	0	0	0	0	0
ATPPRT	0.089558457	0.099813239	0.095535708	0.09382985	0.094499865	0.077174208	0.101722577	0.100479354	0.102270407	0.101207862	0.051731274	0.093546126	0.094195927	0.0944249	0.094162565	0.066023859	0.09644234	0.098696022	0.093383335	0.093256648
ATPS4rpp	33.84393695	37.60812525	36.08814248	35.14493592	35.67619734	43.77412996	53.41031264	53.83195634	53.58401923	53.47174448	32.0867286	50.39825043	51.07426652	51.02796027	50.90885803	42.75914922	58.82265306	59.27347492	55.29156326	56.27541415
BALAt2pp	-1.24E-53	0	8.11E-26	1.90E-55	-9.40E-26	0	5.55E-26	-5.74E-52	-1.32E-52	0	-3.64E-53	-6.35E-57	-6.74E-25	-7.95E-58	1.34E-53	2.69E-52	-1.10E-36	-6.88E-52	5.01E-40	-1.07E-42
BALAtex	0	0	0	0	1.39E-54	0	-4.53E-56	0	0	0	0	0	0	0	3.28E-24	-4.72E-57	-1.48E-52	0	0	-9.06E-57
BETALDHx	0	0	0	0	0	0	0	0	0	0	0	0	0	0	0	0	0	0	0	0
BETALDHy	0	0	0	0	0	0	0	9.59E-57	0	0	0	0	4.75E-57	0	0	0	0	0	0	0
BMOCOS	2.66E-05	3.38E-05	3.07E-05	2.96E-05	3.00E-05	1.70E-05	2.52E-05	2.49E-05	2.49E-05	2.53E-05	-3.78E-28	1.60E-29	1.61E-29	0	0	-1.71E-48	7.50E-45	2.66E-57	2.66E-57	-6.03E-45
BMOGDS1	2.66E-05	3.38E-05	3.07E-05	2.96E-05	3.00E-05	1.70E-05	2.52E-05	2.49E-05	2.49E-05	2.53E-05	-3.78E-28	1.60E-29	1.61E-29	0	0	-1.71E-48	7.50E-45	2.97E-25	0	-6.03E-45
BMOGDS2	2.66E-05	3.38E-05	3.07E-05	2.96E-05	3.00E-05	1.70E-05	2.52E-05	2.49E-05	2.49E-05	2.53E-05	-3.78E-28	1.60E-29	1.61E-29	0	-1.37E-57	-1.71E-48	7.50E-45	-4.17E-59	0	-6.03E-45
BPNT	0.174807025	0.194912009	0.186482091	0.1830679	0.184444659	0.149937999	0.196621604	0.194172499	0.197751983	0.195589417	0.10136116	0.183942911	0.185206147	0.185655554	0.185103079	0.128502351	0.187897162	0.192052062	0.181702163	0.181553126
BSORx	3.63E-25	-2.07E-57	-7.34E-26	0	1.75E-38	-2.00E-25	0	-9.78E-33	0	1.70E-37	0	0	0	2.04E-57	0	0	0	0	3.96E-32	0
BSORy	0	0	0	0	0	0	0	0	0	0	0	0	0	0	0	-2.90E-25	0	0	0	2.02E-57
BTNt2ipp	3.54E-54	4.63E-53	-1.15E-52	-7.99E-55	7.02E-57	1.66E-54	-1.04E-53	0	-2.28E-55	4.56E-55	0	0	1.07E-40	0	0	-5.51E-53	3.06E-53	2.43E-54	-3.51E-53	5.71E-53
BTNtex	0	0	0	0	0	0	0	0	0	2.92E-55	0	0	0	0	0	0	0	0	0	1.86E-53
BUTCT	-3.91E-56	-8.46E-54	5.97E-47	-9.78E-57	0	1.63E-52	5.93E-56	4.97E-51	6.32E-55	1.78E-51	0	1.62E-48	0	0	-2.94E-56	4.11E-56	9.81E-57	0	1.56E-55	2.18E-51
BUTSO3abcpp	4.54E-57	4.63E-57	0	4.49E-57	4.50E-57	0	1.84E-56	1.83E-56	9.27E-57	-9.18E-57	0	0	-9.01E-57	-4.51E-57	-4.50E-57	0	-9.03E-57	-9.23E-57	-1.79E-56	0
BUTSO3tex	0	0	0	4.22E-57	0	0	0	0	0	-4.22E-57	0	0	0	0	-4.22E-57	4.38E-57	-4.22E-57	0	0	0
BUTt2rpp	-3.60E-57	0	-1.47E-24	-6.08E-36	4.85E-57	9.56E-57	3.94E-56	-1.43E-24	0	-1.72E-52	0	-1.02E-35	9.71E-57	-4.85E-57	-1.46E-56	0	-4.86E-57	9.39E-30	1.54E-55	-6.90E-25
BUTtex	0	1.22E-25	5.94E-37	1.43E-36	0	0	0	-3.67E-56	5.39E-38	0	0	2.76E-56	0	0	0	0	-9.20E-57	-2.35E-36	0	-1.06E-36
CA2t3pp	0	0	0	0	0	0	0	0	0	0	0	0	0	0	0	0	0	0	0	0
CA2tex	-2.65E-46	1.65E-38	6.66E-30	-1.93E-48	4.04E-43	2.00E-10	4.76E-10	4.75E-10	4.80E-10	4.74E-10	2.88E-52	-9.16E-28	-1.03E-27	1.23E-42	0	4.85E-48	2.59E-10	2.77E-10	2.21E-10	2.26E-10
CADVtpp	0	0	0	0	0	0	0	0	0	0	0	0	0	0	0	0	0	0	0	0
CAT	0	0	0	0	0	0	0	0	0	0	0	0	0	0	0	0	0	0	0	0
CAt6pp	2.65E-46	-1.65E-38	-6.66E-30	3.13E-48	-4.04E-43	-2.00E-10	-4.76E-10	-4.75E-10	-4.80E-10	-4.74E-10	-2.88E-52	9.16E-28	1.03E-27	-1.23E-42	0	-4.85E-48	-2.59E-10	-2.77E-10	-2.21E-10	-2.26E-10
CBIAT	-1.99E-53	-2.92E-52	0	0	0	-1.36E-52	0	0	-2.86E-51	1.86E-45	-2.07E-46	0	6.76E-47	0	-2.04E-53	2.35E-49	0	-2.07E-53	-2.02E-53	0
CBItonex	0	-3.11E-52	0	1.65E-53	0	-1.49E-52	1.82E-53	-1.09E-53	-2.85E-51	2.20E-45	-2.07E-46	0	6.76E-47	-6.92E-56	-5.19E-55	2.35E-49	4.16E-54	-5.52E-54	2.91E-54	-1.90E-53
CBIuabcpp	0	-3.11E-52	0	1.66E-53	0	-1.49E-52	1.82E-53	-1.09E-53	-2.85E-51	2.20E-45	-2.07E-46	0	6.76E-47	-5.95E-56	-5.16E-55	2.35E-49	4.17E-54	-5.51E-54	2.90E-54	-1.90E-53
CBL1abcpp	0	0	0	2.88E-25	0	-8.56E-47	-5.19E-57	0	-1.04E-56	0	1.27E-46	0	1.03E-56	1.03E-56	0	4.44E-48	-4.73E-54	0	2.05E-56	0
CBL1tonex	0	0	0	0	0	-8.56E-47	0	2.92E-57	0	0	1.27E-46	0	0	5.77E-57	0	4.44E-48	-4.73E-54	0	0	0
CBLAT	-6.22E-58	-5.11E-57	1.26E-57	2.88E-25	0	-8.56E-47	-5.11E-57	1.85E-27	0	-5.11E-57	1.27E-46	6.26E-53	0	1.51E-56	0	4.44E-48	-4.73E-54	0	2.00E-56	6.46E-45
CBMD	0	0	0	1.40E-47	0	1.54E-57	9.24E-47	0	0	0	0	0	0	-3.29E-57	0	0	0	0	0	0
CBMKr	0.559997887	0.665351971	0.622526009	0.603218089	0.611502771	0.454113065	0.668856991	0.670349644	0.667647601	0.669818024	0.27733589	0.600703298	0.613192681	0.61239005	0.609680403	0.374412609	0.617635451	0.647213584	0.586594952	0.587506993
CBPS	0	0	0	0	0	0	0	0	0	0	0	0	0	0	0	0	0	0	0	0
CCGS	8.77E-05	0.000109903	0.000101082	9.69E-05	9.87E-05	6.74E-05	0.000111689	0.00011322	0.000110836	0.00011243	3.42E-05	9.58E-05	9.89E-05	9.85E-05	9.79E-05	5.20E-05	9.97E-05	0.000106546	9.32E-05	9.36E-05
CD2abcpp	0	0	0	0	0	0	0	0	0	0	0	0	0	0	0	0	0	0	0	0
CD2t3pp	0	0	0	0	0	0	0	0	0	0	0	0	0	0	0	0	0	0	0	0
CD2tex	0	0	0	0	0	0	0	0	0	0	5.24E-57	0	0	0	0	0	0	0	0	0
CD2tpp	-2.71E-56	-4.24E-50	0	1.02E-52	-1.44E-51	1.86E-56	0	0	-1.21E-56	0	-1.33E-53	-4.86E-39	1.21E-56	-2.09E-42	0	-5.88E-51	6.41E-57	0	-2.08E-50	9.83E-46
CDAPPA120	0	0	0	0	0	0	0	0	0	0	0	0	0	0	0	0	0	0	0	0
CDAPPA140	0	0	0	0	0	0	0	0	0	0	0	0	0	0	0	0	0	0	0	0
CDAPPA141	0	0	0	0	0	0	0	0	0	0	0	0	0	0	0	0	0	0	0	0
CDAPPA160	0	0	0	0	0	0	0	0	0	0	0	0	0	0	0	0	0	0	0	0
CDAPPA161	0	0	0	0	0	0	0	0	0	0	0	0	0	0	0	0	0	0	0	0
CDAPPA180	0	0	0	0	0	0	0	0	0	0	0	0	0	0	0	0	0	0	0	0
CDAPPA181	0	0	0	0	0	0	0	0	0	0	0	0	0	0	0	0	0	0	0	0
CDGR	8.77E-05	0.000109903	0.000101082	9.69E-05	9.87E-05	6.74E-05	0.000111689	0.00011322	0.000110836	0.00011243	3.42E-05	9.58E-05	9.89E-05	9.85E-05	9.79E-05	5.20E-05	9.97E-05	0.000106546	9.32E-05	9.36E-05
CDGS	8.77E-05	0.000109903	0.000101082	9.69E-05	9.87E-05	6.74E-05	0.000111689	0.00011322	0.000110836	0.00011243	3.42E-05	9.58E-05	9.89E-05	9.85E-05	9.79E-05	5.20E-05	9.97E-05	0.000106546	9.32E-05	9.36E-05
CDPMEK	0.0019324	0.002225682	0.002105413	0.002053162	0.002075076	0.001744761	0.002472972	0.002464147	0.002477873	0.00246932	0.001038187	0.002056842	0.002086097	0.002086839	0.002079083	0.001420253	0.002240202	0.002320692	0.002138934	0.002142031
CFAS160E	0	0	0	0	0	0	0	0	0	0	0	0	0	0	0	0	0	0	0	0
CFAS160G	0	-7.23E-30	0	0	0	0	0	0	0	0	0	0	0	0	0	0	0	-4.35E-27	0	0
CFAS180E	0	0	6.01E-57	0	0	0	0	0	0	0	0	0	0	0	0	0	0	0	0	0
CFAS180G	0	0	0	0	0	0	0	0	0	0	0	0	0	0	0	0	0	0	0	0
CGLYabcpp	-2.11E-38	-5.96E-38	-6.05E-38	-3.42E-38	4.67E-38	3.96E-25	4.10E-38	-1.18E-38	5.01E-24	-4.85E-39	-1.49E-40	2.58E-38	6.36E-39	-2.08E-26	-4.39E-38	-9.77E-39	-2.89E-38	-4.96E-38	-4.24E-38	2.00E-38
CGLYtex	-4.42E-41	7.95E-42	0	0	0	-2.11E-36	-2.16E-38	0	0	0	2.21E-41	0	0	0	1.84E-56	0	0	1.84E-56	3.36E-37	-1.32E-40
CHLabcpp	0	0	0	0	0	0	0	0	0	0	0	0	0	0	0	0	0	0	0	0
CHLt2pp	0	0	6.27E-57	0	-6.26E-57	0	1.26E-56	1.26E-56	1.26E-56	0	-6.23E-57	0	0	0	0	0	0	1.26E-56	0	0
CHLtex	-1.16E-57	-9.18E-57	9.20E-57	0	-9.20E-57	6.25E-52	-3.09E-24	9.18E-57	1.38E-56	0	-9.80E-57	0	0	2.30E-57	9.20E-57	0	-9.20E-57	2.76E-56	-2.76E-56	4.61E-57
CHOLD	-5.95E-43	0	0	0	0	0	1.07E-56	2.13E-56	0	0	0	0	0	0	0	0	0	2.11E-56	0	0
CHORM	0.28095605	0.315033614	0.300686516	0.294967192	0.297238546	0.236340684	0.311785212	0.307640003	0.313566841	0.310081929	0.159578353	0.294505379	0.296636181	0.297363628	0.29641943	0.201751214	0.297191025	0.304483306	0.287765827	0.287184424
CHORS	0.337975126	0.377281554	0.360701932	0.354151848	0.356735683	0.285565064	0.373374435	0.368152646	0.375635648	0.371218267	0.194275011	0.354167907	0.356466973	0.357403254	0.35630872	0.244657598	0.357271834	0.365468976	0.346302541	0.345598885
CHRPL	0.000173293	0.000198983	0.000188424	0.000183864	0.00018577	0.000144158	0.000199273	0.000198269	0.000199641	0.000198905	9.41E-05	0.000184243	0.00018674	0.000186841	0.00018616	0.000122204	0.000188003	0.000194576	0.000180511	0.000180481
CHTBSptspp	4.36E-54	-6.44E-53	-4.14E-56	4.16E-56	-2.65E-53	1.38E-55	-2.04E-56	-8.18E-56	8.36E-53	8.17E-56	8.41E-58	-2.33E-54	-1.36E-51	1.77E-53	0	-2.44E-56	5.68E-52	-4.11E-56	0	8.36E-56
CHTBStex	1.28E-53	3.59E-53	0	0	1.77E-53	7.62E-56	-1.84E-56	-7.35E-56	0	7.35E-56	0	-4.64E-54	3.01E-51	7.62E-53	0	0	1.01E-51	-1.84E-56	2.21E-55	5.53E-56
CINNDO	0	0	0	0	0	0	0	0	0	0	0	0	0	0	0	0	0	0	0	0
CITL	0	0	0	0	0	0	0	0	0	0	0	0	0	0	0	0	0	0	0	0
CITt3pp	0	0	0	0	0	0	0	0	0	0	0	0	0	0	0	0	0	0	0	0
CITt7pp	4.64E-33	-8.48E-38	-1.41E-52	-7.99E-37	4.62E-41	-3.55E-34	0	0	-1.82E-39	0	-2.26E-25	5.34E-25	3.26E-34	-3.82E-36	-1.99E-38	1.67E-38	0	-2.46E-37	0	-2.73E-37
CITtex	4.84E-33	-8.48E-38	-1.24E-52	4.17E-37	-6.79E-41	5.81E-34	0	0	3.16E-38	0	-2.26E-25	5.34E-25	5.69E-34	2.39E-35	0	-1.43E-38	0	5.18E-38	0	3.61E-38
CLIPAabctex	8.22E-57	0	0	-8.31E-57	0	0	0	0	0	8.45E-57	0	0	0	0	-8.33E-57	0	0	0	8.28E-57	0
CLPNH120pp	0	0	0	0	0	0	0	0	0	0	0	0	0	0	0	0	0	0	0	0
CLPNH140pp	0	0	0	0	0	0	0	0	0	0	0	0	0	0	0	0	0	0	1.34E-51	0
CLPNH141pp	0	0	0	0	0	0	0	0	0	0	0	0	0	0	0	0	0	0	0	0
CLPNH160pp	0	0	0	0	0	2.12E-56	0	-4.70E-51	0	0	0	0	0	0	0	0	0	0	0	0
CLPNH161pp	0	0	0	0	1.48E-37	2.22E-50	0	0	0	0	0	0	0	0	0	0	0	0	0	2.32E-37
CLPNH180pp	0	0	0	0	0	0	0	0	0	0	0	0	0	0	0	0	0	0	0	0
CLPNH181pp	0	0	0	0	0	0	0	0	0	0	0	0	0	0	0	0	0	0	0	0
CLPNS120pp	0	1.12E-24	0	0	-4.43E-40	0	-3.04E-25	0	-2.80E-39	0	0	0	0	0	0	0	0	0	2.59E-51	0
CLPNS140pp	0	0	0	0	0	0	0	0	0	0	0	0	0	0	0	0	0	0	0	0
CLPNS141pp	0	0	0	0	0	0	0	0	0	0	0	0	0	0	0	0	0	0	0	0
CLPNS160pp	0	0	-1.21E-38	2.13E-39	0	0	-3.04E-25	-4.46E-51	-9.71E-57	0	0	0	0	0	0	0	2.12E-39	0	5.93E-25	0
CLPNS161pp	0	0	0	0	1.48E-37	1.69E-50	9.71E-57	0	0	0	0	0	0	0	0	0	0	0	0	2.32E-37
CLPNS180pp	0	0	0	0	0	0	0	0	0	0	0	1.17E-53	0	0	0	0	0	0	0	0
CLPNS181pp	0	0	0	0	0	0	1.27E-49	0	0	0	0	0	0	0	0	0	0	0	0	0
CLt3_2pp	1.97E-28	2.25E-28	3.72E-28	2.09E-28	2.11E-28	1.66E-28	2.25E-28	2.24E-28	2.26E-28	2.25E-28	9.43E-29	2.09E-28	2.12E-28	-3.01E-28	2.11E-28	1.35E-28	2.13E-28	2.20E-28	2.05E-28	2.05E-28
CLtex	3.94E-28	4.50E-28	7.43E-28	4.17E-28	4.21E-28	3.32E-28	4.50E-28	4.48E-28	4.51E-28	4.50E-28	1.89E-28	4.18E-28	4.23E-28	-6.01E-28	4.22E-28	2.71E-28	4.26E-28	4.41E-28	4.10E-28	4.10E-28
CMPN	0	0	0	0	0	0	0	0	0	0	0	0	0	0	0	0	0	0	0	0
CMPtex	0	0	0	7.36E-56	0	7.62E-56	0	0	3.67E-56	0	0	-1.37E-51	0	0	-1.84E-56	0	0	0	0	7.37E-56
CMtex	0	0	0	0	0	0	0	0	0	0	0	0	0	0	0	0	0	0	0	0
CMtpp	0	0	0	0	0	0	0	0	0	0	0	0	0	0	0	0	0	0	0	0
CO2tex	-27.32968301	-30.42947185	-29.17210757	-28.37584152	-28.83459821	-18.84949744	-23.42549039	-23.56539057	-23.54539818	-23.42505795	-10.4619918	-16.87320416	-17.06721779	-17.05586119	-16.99901159	-10.83425506	-15.11902422	-15.11337585	-14.09715962	-14.39712581
CO2tpp	-9.057904594	-10.27278369	-9.781029303	-9.229099987	-9.642015871	-4.852844079	-8.3790048	-8.614461834	-8.715334699	-8.328128855	-10.4619918	-16.87320416	-17.06721779	-17.05586119	-16.99901159	-10.83425506	-15.11902422	-15.11337585	-14.09715962	-14.39712581
COBALT2abcpp	0	0	0	0	0	0	0	0	0	0	0	0	0	0	0	0	0	0	0	0
COBALT2t3pp	0	0	0	0	0	0	0	0	0	0	0	0	0	0	0	0	0	0	0	0
COBALT2tex	4.82E-05	6.37E-05	5.72E-05	5.44E-05	5.56E-05	3.41E-05	6.45E-05	6.47E-05	6.43E-05	6.46E-05	1.43E-05	5.44E-05	5.62E-05	5.61E-05	5.57E-05	2.45E-05	5.69E-05	6.13E-05	5.24E-05	5.25E-05
COBALT2tpp	4.82E-05	6.37E-05	5.72E-05	5.44E-05	5.56E-05	3.41E-05	6.45E-05	6.47E-05	6.43E-05	6.46E-05	1.43E-05	5.44E-05	5.62E-05	5.61E-05	5.57E-05	2.45E-05	5.69E-05	6.13E-05	5.24E-05	5.25E-05
COLIPAKpp	-3.17E-48	-2.70E-51	7.42E-55	1.24E-52	2.30E-45	0	1.33E-51	0	0	0	0	0	0	1.64E-48	4.67E-27	-1.59E-51	-3.38E-52	8.35E-52	1.67E-55	-4.18E-56
COLIPAPabctex	-3.17E-48	-2.70E-51	7.68E-55	1.24E-52	2.30E-45	0	1.11E-51	0	-3.25E-54	-1.35E-55	0	2.66E-55	1.50E-52	1.64E-48	4.67E-27	2.05E-51	-5.47E-52	8.27E-52	1.99E-55	-1.66E-56
COLIPAabcpp	-1.85E-52	-2.73E-51	0	1.49E-53	-7.11E-52	-1.33E-48	-5.68E-48	-2.74E-45	4.01E-52	-5.54E-51	4.86E-47	4.66E-56	2.39E-35	1.64E-48	4.25E-52	2.58E-48	5.59E-48	-8.96E-24	8.14E-44	4.15E-48
COLIPAabctex	0	0	-5.69E-42	0	0	-1.61E-48	2.18E-44	0	0	0	0	0	2.39E-35	0	0	2.74E-24	-1.30E-44	-8.96E-24	8.14E-44	4.45E-48
CPGNR1	0	0	0	0	0	0	0	0	0	0	0	0	0	0	0	0	0	0	0	0
CPGNR2	0	0	0	0	0	0	0	0	0	0	0	0	0	0	0	0	0	0	0	0
CPGNR3	0	0	0	0	0	0	0	0	0	0	0	0	0	0	0	0	0	0	0	0
CPGNUtex	0	0	0	0	0	0	0	0	0	0	0	0	0	0	0	-1.08E-56	0	0	0	0
CPGNUtpp	0	0	0	0	0	0	0	0	0	0	0	0	0	0	0	0	0	0	0	0
CPGNabcpp	0	0	0	0	0	0	0	0	0	0	0	0	0	0	0	1.13E-56	0	0	0	0
CPGNexs	0	0	0	0	0	0	0	0	0	0	0	0	0	0	0	0	0	0	0	0
CPGNtonex	0	0	0	0	0	0	0	0	0	0	0	0	0	0	0	-1.99E-55	0	0	0	0
CPH4S	8.77E-05	0.000109903	0.000101082	9.69E-05	9.87E-05	6.74E-05	0.000111689	0.00011322	0.000110836	0.00011243	3.42E-05	9.58E-05	9.89E-05	9.85E-05	9.79E-05	5.20E-05	9.97E-05	0.000106546	9.32E-05	9.36E-05
CPMPS	5.33E-05	6.75E-05	6.15E-05	5.93E-05	6.00E-05	3.40E-05	5.05E-05	4.99E-05	4.98E-05	5.05E-05	-7.57E-28	3.20E-29	3.21E-29	5.56E-56	-4.87E-56	-3.64E-48	1.50E-44	-1.39E-56	2.78E-56	-1.21E-44
CPPPGO	0.00021948	0.000281291	0.000255156	0.00024189	0.000248571	9.42E-05	0.000162017	0.000162562	0.000163084	0.000161846	4.33E-05	0.00013612	0.000139757	0.00013965	0.000138657	4.34E-05	9.34E-05	9.65E-05	8.30E-05	8.51E-05
CPPPGO2	0	0	0	0	0	0	0	0	0	0	0	0	0	0	0	0	0	0	0	0
CRNBTCT	0	0	0	-2.65E-56	0	0	0	0	-2.66E-56	0	0	0	0	0	0	0	0	-3.39E-25	0	0
CRNCAL2	0	0	0	0	0	0	0	0	0	0	0	0	0	0	0	0	0	0	0	0
CRNCAR	0	0	0	0	0	0	0	0	0	0	-2.55E-56	0	0	0	0	0	0	0	0	0
CRNCBCT	5.31E-56	0	5.70E-47	0	5.31E-56	0	0	0	0	0	1.13E-24	0	0	0	0	0	0	0	0	0
CRNCDH	0	0	0	0	0	0	0	0	0	0	0	0	0	0	8.20E-56	0	0	0	0	0
CRNDCAL2	0	0	0	0	0	0	0	0	0	0	0	0	0	0	0	0	0	0	0	0
CRNDabcpp	0	0	0	0	0	0	0	0	0	0	0	0	0	0	0	0	0	0	0	0
CRNDt2rpp	0	0	4.17E-56	-2.08E-56	-2.50E-55	-4.98E-24	0	0	0	1.47E-48	0	0	0	0	0	0	0	0	0	0
CRNDtex	0	0	0	0	0	0	0	0	0	0	1.62E-40	0	0	0	9.20E-57	0	0	0	0	0
CRNabcpp	0	0	0	0	0	0	0	0	0	0	0	0	0	0	0	0	0	0	0	0
CRNt2rpp	0	2.11E-25	0	0	0	0	0	0	0	0	5.26E-57	-1.46E-24	8.33E-56	-9.63E-27	8.33E-56	0	0	9.69E-56	0	0
CRNt7pp	0	0	0	7.99E-25	0	4.98E-24	-2.91E-56	-5.83E-56	-2.91E-56	0	0	0	-5.90E-56	0	0	3.39E-56	0	-1.17E-55	0	0
CRNt8pp	0	0	0	-2.14E-56	-1.28E-55	-4.98E-24	-2.62E-57	2.62E-57	0	1.47E-48	-1.62E-40	-2.67E-57	0	0	0	0	0	0	0	0
CRNtex	9.24E-56	2.11E-25	3.68E-56	-3.68E-56	-2.02E-55	2.99E-37	-3.67E-56	-3.67E-56	-5.51E-56	1.47E-48	0	-1.46E-24	9.20E-56	-9.63E-27	1.47E-55	0	3.68E-56	-7.35E-56	0	0
CS	3.466357443	4.013316573	3.809350891	3.491515262	3.746664621	3.496841548	4.444125404	4.629022373	4.617019225	4.435305319	0.49057012	0.919795566	0.928536522	0.930093495	0.927111615	1.006444252	1.969772953	1.407370507	1.067087461	1.473152772
CSND	0	0	0	0	0	0	0	0	0	0	0	2.54E-56	-2.56E-56	0	0	0	0	0	0	6.32E-57
CSNt2pp	5.84E-56	0	0	2.46E-57	-3.94E-56	0	1.00E-56	0	0	0	0	9.83E-57	-2.96E-56	0	-1.58E-55	-1.93E-48	0	0	0	0
CSNtex	3.70E-56	0	0	0	0	0	0	0	0	0	0	0	0	0	0	3.18E-52	0	0	0	0
CTBTCAL2	0	0	0	0	0	0	0	0	0	0	0	0	0	0	0	0	0	0	0	0
CTBTabcpp	0	0	0	0	0	0	0	0	0	0	0	0	0	0	0	0	0	0	0	0
CTBTt2rpp	0	0	0	0	0	0	0	0	0	0	0	0	0	0	0	0	0	0	0	0
CTECOAI6	-6.67E-45	1.61E-50	-6.53E-50	2.57E-52	0	2.16E-44	0	-1.26E-52	-1.94E-44	-3.22E-50	-5.32E-44	-2.06E-51	2.76E-36	0	-2.05E-51	-3.56E-49	2.08E-45	1.43E-41	1.36E-44	-2.32E-37
CTECOAI7	-0.116897987	-0.134227416	-0.127104598	-0.124028323	-0.125314492	-0.097244449	-0.134422974	-0.133746043	-0.134671182	-0.134174766	-0.063443123	-0.124284052	-0.125968858	-0.126036551	-0.125577742	-0.082434737	-0.126821039	-0.131254937	-0.121766622	-0.121746314
CTECOAI8	-1.15E-51	-9.40E-41	0	-3.86E-51	9.35E-51	-9.07E-51	-2.18E-51	0	1.18E-50	-1.21E-50	-6.17E-50	6.77E-51	1.64E-50	0	2.46E-50	-1.92E-50	-3.32E-51	-1.21E-48	-1.65E-50	-1.65E-50
CTPS2	0.175749206	0.216713536	0.200195126	0.192530655	0.195874407	0.138291897	0.218545914	0.22061982	0.217362598	0.21957344	0.07735788	0.189030042	0.194433346	0.19379621	0.192769975	0.109762918	0.196021632	0.20814888	0.184054883	0.18464391
CU1Opp	0	0	0	0	0	8.14E-58	0	0	7.67E-58	0	0	0	-1.54E-57	0	-1.54E-57	1.67E-57	0	0	1.55E-57	-1.55E-57
CU1abcpp	0	0	0	0	0	0	0	0	0	0	0	0	0	0	0	0	0	0	0	0
CU2abcpp	0	0	0	0	0	0	0	0	0	0	-9.85E-47	0	0	0	4.99E-56	0	0	0	0	0
CU2tex	9.92E-05	0.000126589	0.000114864	0.000109413	0.00011194	8.43E-05	0.000165288	0.000165406	0.000166341	0.000165007	9.85E-47	9.86E-54	3.63E-56	1.12E-51	-4.84E-56	2.17E-05	4.67E-05	4.82E-05	4.15E-05	4.25E-05
CU2tpp	9.92E-05	0.000126589	0.000114864	0.000109413	0.00011194	8.43E-05	0.000165288	0.000165406	0.000166341	0.000165007	0	9.86E-54	3.27E-56	1.12E-51	0	2.17E-05	4.67E-05	4.82E-05	4.15E-05	4.25E-05
CUt3	0	0	0	0	0	0	0	0	0	0	0	0	0	0	0	0	0	0	0	0
CUtex	0	0	0	0	0	0	0	0	0	0	0	0	0	0	0	0	0	0	0	0
CYANST	1.48E-45	-7.88E-44	2.53E-25	1.31E-45	0	0	1.14E-46	2.08E-44	-1.20E-47	4.25E-46	1.84E-56	3.58E-56	3.15E-38	3.58E-56	-7.96E-45	0	-1.79E-45	1.12E-46	3.58E-56	3.87E-45
CYANSTpp	5.20E-56	0	0	2.59E-56	0	0	0	0	-2.57E-56	-2.57E-56	0	0	0	0	0	0	0	0	-2.59E-56	0
CYANtex	3.70E-56	-1.84E-56	0	-5.52E-56	0	0	0	0	0	0	0	0	0	-1.84E-56	0	-1.94E-56	0	0	0	0
CYNTAH	-7.62E-57	7.89E-57	0	1.54E-56	0	0	7.90E-57	-7.88E-57	-1.58E-56	-1.06E-45	-7.90E-57	-7.72E-57	0	7.75E-57	1.55E-56	2.31E-56	-7.76E-57	1.18E-32	7.68E-57	-1.54E-56
CYNTt2pp	-8.95E-57	9.21E-57	0	1.81E-56	-9.06E-57	0	9.21E-57	-9.20E-57	-9.22E-57	-1.06E-45	-1.68E-56	-9.05E-57	0	9.08E-57	1.81E-56	3.49E-56	-9.09E-57	1.18E-32	0	-1.80E-56
CYNTtex	0	0	0	0	0	0	0	0	0	0	0	0	0	0	0	0	0	0	0	0
CYSDDS	1.29E-44	0	-2.92E-45	1.15E-45	-8.70E-46	4.24E-43	7.14E-47	4.82E-45	2.99E-47	-1.17E-45	1.01E-44	2.22E-38	2.94E-43	-1.75E-45	5.21E-45	1.71E-45	-2.28E-45	4.57E-46	-1.18E-44	-8.37E-45
CYSDS	0	0	0	0	0	0	0	0	0	0	0	0	0	0	0	0	0	0	0	0
CYSDabcpp	1.29E-44	5.34E-57	-2.92E-45	1.15E-45	-8.70E-46	4.24E-43	7.14E-47	4.82E-45	2.99E-47	-1.17E-45	1.01E-44	2.22E-38	2.94E-43	-1.75E-45	5.21E-45	1.71E-45	-2.28E-45	4.57E-46	-1.18E-44	-8.37E-45
CYSDtex	0	0	0	0	0	0	0	0	0	0	0	0	0	0	0	0	0	0	0	0
CYSS	0.174804348	0.194908479	0.186478926	0.183064886	0.184441583	0.149936147	0.196618064	0.194168994	0.19774843	0.19558589	0.101360372	0.183939885	0.185203038	0.185652442	0.185099989	0.12850102	0.187894011	0.192048687	0.181699259	0.181550222
CYSSADS	0	0	0	0	0	0	0	0	0	0	0	0	0	0	0	0	0	0	0	0
CYSTL	0.134457466	0.150047054	0.143513639	0.140855193	0.141932591	0.115601262	0.152034088	0.1501729	0.152910399	0.151244351	0.078170041	0.142445481	0.143458425	0.143801382	0.143370665	0.099318627	0.14573245	0.149044995	0.140866758	0.140756748
CYSabc2pp	0	0	0	0	0	0	0	0	0	0	0	0	0	0	0	0	0	0	0	0
CYSabcpp	4.08E-31	0	0	3.65E-57	0	-3.77E-57	3.67E-57	-3.67E-57	0	-3.67E-57	0	0	3.66E-57	-3.66E-57	0	4.43E-26	3.66E-57	0	3.65E-57	7.30E-57
CYStex	0	0	0	0	0	0	0	0	0	0	0	0	0	0	0	0	0	0	0	0
CYStpp	0	0	0	0	0	0	0	0	0	0	0	0	0	0	0	0	0	0	0	0
CYTBD2pp	47.8251468	0.002034573	51.01529537	49.78276663	50.42752354	0	-1.05E-49	-5.63E-51	5.54E-43	6.81E-52	18.31601757	29.26120801	29.63392902	29.59804929	29.49544754	0	0	5.20E-55	8.18E-54	4.09E-54
CYTBDpp	2.926774921	56.64534293	3.248505652	2.935669105	3.191034216	0	0	0	0	0	0.142655804	0.344341815	0.355929564	0.352944888	0.351094559	0	0	0	0	0
CYTBO3_4pp	0	0	-3.12E-51	-1.24E-51	0	34.28333742	42.63471485	42.9945173	42.83637304	42.66846351	-9.57E-28	-1.24E-51	6.23E-52	6.27E-46	6.22E-52	18.63113954	26.05551732	25.99829265	24.10780317	24.71744528
CYTD	0	0	0	0	0	0	0	0	0	0	0	0	0	0	0	0	0	0	0	0
CYTDH	0	0	1.30E-56	0	3.91E-56	0	-2.62E-56	0	-1.31E-56	-1.31E-56	0	0	0	0	1.30E-56	0	0	0	0	0
CYTDK2	1.77E-54	-1.15E-55	1.13E-55	-4.07E-44	-4.51E-27	-2.02E-56	-2.86E-25	-1.38E-25	1.04E-25	0	0	8.41E-56	-4.33E-37	-5.63E-56	1.64E-44	-3.63E-43	-1.32E-25	2.85E-56	2.79E-56	-6.86E-26
CYTDt2pp	-1.25E-55	-1.59E-55	1.59E-55	-4.07E-44	-4.51E-27	0	-2.86E-25	-1.38E-25	1.04E-25	0	-1.75E-25	4.46E-25	-2.24E-25	-6.34E-56	1.64E-44	-3.63E-43	-1.32E-25	0	6.23E-56	-6.86E-26
CYTDt2rpp	0	0	0	0	0	0	0	0	0	0	0	0	0	0	0	0	0	0	0	0
CYTDtex	-2.73E-36	0	0	0	-3.68E-56	0	0	0	0	0	-3.26E-37	0	0	0	0	0	0	0	0	3.68E-56
CYTK1	0.189880875	0.217677421	0.206493622	0.201433546	0.203598943	0.160304998	0.219163071	0.219213951	0.219023949	0.219259848	0.106881076	0.201938269	0.205125334	0.204978183	0.20424728	0.137171187	0.206493433	0.214142846	0.198258391	0.19843167
CYTK2	0	0	-7.81E-57	0	0	7.38E-56	0	5.89E-46	-6.35E-56	0	4.78E-56	-7.77E-57	0	0	0	0	-1.56E-56	0	7.73E-57	0
D__LACt2pp	0	0	0	0	0	9.59E-57	0	0	0	0	0	0	-9.79E-57	0	0	0	0	0	0	0
D__LACtex	0	0	0	0	0	0	0	0	0	0	0	0	0	0	0	0	0	0	0	0
DAAD	0	0	0	0	0	0	0	0	0	0	0	0	0	0	0	0	0	0	0	0
DADA	0	0	0	-7.94E-38	0	0	0	0	0	0	0	-1.72E-25	0	0	0	0	0	0	0	1.53E-33
DADK	0	0	0	6.94E-25	0	1.24E-56	3.45E-24	5.77E-48	8.00E-48	0	5.71E-57	7.16E-56	4.70E-47	0	0	0	1.31E-56	9.57E-48	-4.14E-25	-1.53E-33
DADNt2pp	-1.12E-49	-1.49E-56	1.23E-49	-1.96E-44	3.42E-50	-3.62E-47	-6.69E-56	-2.76E-50	8.92E-50	-1.55E-49	-3.17E-51	-2.11E-36	-2.80E-50	1.29E-50	-2.10E-50	4.85E-56	2.00E-52	-4.12E-52	-4.17E-50	-4.39E-56
DADNtex	0	1.63E-56	0	0	0	0	-1.63E-56	1.63E-56	0	8.15E-57	0	-8.19E-57	4.09E-57	-4.09E-57	-1.64E-56	-8.84E-57	0	0	-4.10E-57	0
DAGK120	7.07E-52	-4.80E-52	1.92E-51	-4.77E-51	0	7.41E-53	-1.94E-51	0	-1.94E-51	0	-4.46E-49	0	2.19E-56	-4.91E-37	-5.60E-25	0	0	0	1.43E-37	-3.80E-51
DAGK140	0	-1.94E-51	0	1.01E-51	3.02E-42	0	0	5.00E-40	8.48E-52	-5.49E-25	-4.37E-53	0	3.58E-52	0	-2.14E-52	0	0	-9.64E-52	0	-2.01E-29
DAGK141	0	0	5.75E-51	1.53E-46	1.17E-55	0	-1.61E-48	-8.33E-52	-9.69E-52	0	-7.90E-54	0	5.97E-25	7.29E-57	4.78E-52	0	0	-3.86E-51	-1.42E-51	0
DAGK160	0	0	-3.83E-51	-3.01E-25	0	0	1.94E-51	0	-1.94E-51	0	0	-2.10E-33	1.91E-51	5.74E-51	-2.70E-25	0	2.87E-51	0	0	0
DAGK161	-1.44E-56	9.68E-52	0	0	1.48E-37	3.68E-50	4.84E-52	-6.06E-25	0	0	0	0	7.65E-51	6.30E-25	3.92E-25	0	0	0	-4.59E-45	2.32E-37
DAGK180	6.36E-51	7.39E-57	7.84E-48	5.86E-25	0	-4.60E-52	-4.84E-51	0	2.49E-49	-1.18E-55	-3.51E-53	1.05E-33	0	0	-1.91E-51	-1.65E-44	0	-5.78E-51	0	-9.82E-49
DAGK181	0	-4.84E-52	5.56E-27	-2.38E-52	0	0	-4.84E-52	0	1.11E-50	0	1.91E-50	-1.86E-53	3.82E-51	0	0	-4.03E-48	0	-3.86E-51	-7.25E-57	-1.22E-56
DALAt2pp	0.010797027	0.012397616	0.011739735	0.011455603	0.011574397	0.008981776	0.012415678	0.012353155	0.012438604	0.012392753	0.005859795	0.011479223	0.011634836	0.011641088	0.011598711	0.007613912	0.011713545	0.012123071	0.011246707	0.011244831
DALAtex	3.18E-46	-1.36E-36	0	-2.53E-49	0	0	-8.67E-35	-2.17E-34	0	4.34E-35	-4.63E-35	0	1.36E-35	0	2.46E-34	0	0	0	-6.53E-35	0
DAMPtex	0	0	0	0	0	0	0	0	0	0	0	0	0	0	0	0	0	0	0	0
DAPAL	0	0	6.23E-57	1.87E-56	-6.22E-57	0	0	0	3.13E-56	-1.25E-56	-1.31E-56	6.22E-57	-3.11E-56	6.23E-57	0	0	0	6.25E-57	-6.21E-57	1.86E-56
DAPDC	0.246394041	0.282998178	0.267964782	0.261450834	0.264185821	0.203557412	0.283015197	0.281497017	0.283677629	0.282419337	0.131692343	0.259894722	0.263334609	0.263526175	0.262606275	0.172053144	0.26587644	0.275013603	0.2553729	0.255270137
DAPE	0.267988096	0.307793411	0.291444253	0.28436204	0.287334614	0.221520964	0.307846554	0.306203328	0.308554836	0.307204843	0.143411932	0.282853168	0.28660428	0.286808351	0.285803698	0.187280968	0.289303531	0.299259745	0.277866313	0.277759799
DAPabcpp	0	0	0	0	0	0	7.27E-57	-7.26E-57	7.27E-57	0	0	0	7.15E-57	7.15E-57	0	6.61E-57	-7.16E-57	0	0	-7.09E-57
DAPtex	2.73E-43	0	7.14E-35	3.46E-25	4.14E-33	-3.45E-42	1.38E-33	4.88E-28	7.42E-36	-1.14E-56	-2.22E-33	5.12E-34	1.65E-38	7.10E-37	1.18E-34	3.61E-52	-2.12E-33	4.63E-34	-7.34E-36	1.85E-31
DASYN120	0.002810702	0.003232335	0.003058841	0.002984036	0.003015282	0.002332578	0.003231973	0.003215538	0.003237857	0.003225996	0.001519193	0.002985635	0.003026446	0.00302804	0.003016866	0.001974618	0.003043638	0.003151297	0.00292215	0.002921358
DASYN140	3.12E-57	3.36E-52	1.94E-29	1.01E-51	0	-1.48E-52	2.53E-56	5.00E-40	1.66E-51	-1.26E-28	-4.37E-53	0	-1.20E-35	0	-2.14E-52	0	-1.64E-51	1.04E-44	0	0
DASYN141	0	-6.62E-51	1.15E-47	1.53E-46	-1.59E-52	-6.20E-52	-1.61E-48	0	9.72E-45	6.62E-51	-7.88E-54	0	-1.38E-36	0	4.10E-52	-1.98E-50	0	-7.72E-53	0	0
DASYN160	0.049589859	0.056941232	0.053919639	0.052614643	0.053160253	0.04125256	0.05702419	0.056737027	0.057129484	0.056918897	0.026913555	0.052723127	0.053437844	0.05346656	0.053271927	0.034970072	0.05379935	0.055680268	0.0516552	0.051646585
DASYN161	0.058448799	0.067113452	0.063552069	0.062013943	0.062657023	0.04862209	0.06721123	0.066872767	0.067335334	0.067087127	0.031721505	0.062141807	0.062984204	0.06301805	0.062788647	0.041217272	0.063410291	0.065627224	0.060883101	0.060872947
DASYN180	0	-6.61E-52	8.22E-52	3.28E-51	0	-1.26E-56	-1.32E-50	0	2.49E-49	0	-3.51E-53	1.05E-33	2.05E-51	1.64E-51	2.78E-44	-1.65E-44	-1.71E-51	2.17E-27	0	-9.82E-49
DASYN181	3.69E-25	1.58E-57	-3.29E-51	-4.10E-52	-2.35E-57	0	3.10E-52	0	1.12E-50	4.96E-51	1.91E-50	-1.76E-53	0	0	-3.28E-51	-4.02E-48	7.66E-54	6.10E-49	0	0
DATPHs	0	0	0	0	0	0	0	0	0	0	0	0	0	0	0	0	0	0	0	0
DB4PS	0.000584353	0.000704025	0.000653935	0.000629131	0.000641309	0.000405951	0.000625177	0.000624792	0.000629041	0.000623876	0.000203911	0.000420235	0.000426608	0.000426764	0.000424985	0.000266377	0.000425609	0.000439363	0.000403635	0.000405304
DBTS	6.29E-08	8.30E-08	7.44E-08	7.08E-08	7.23E-08	4.35E-08	8.32E-08	8.24E-08	8.35E-08	8.29E-08	1.85E-08	7.11E-08	7.31E-08	7.31E-08	7.26E-08	3.13E-08	7.41E-08	7.93E-08	6.83E-08	6.83E-08
DC6PH	0	0	0	0	0	0	0	0	0	0	1.45E-57	-4.45E-56	0	0	0	0	0	0	0	0
DCAtex	0	0	0	0	0	0	0	0	0	0	6.32E-53	-7.08E-57	0	0	0	0	0	-1.26E-52	1.77E-57	0
DCMPtex	0	0	0	0	0	0	0	0	0	0	-3.92E-56	0	0	0	0	0	0	0	0	0
DCTPD	0	0	0	0	0	0	0	0	0	0	0	0	0	0	0	0	0	0	0	0
DCYTD	0	-1.50E-55	1.39E-55	-1.84E-56	6.78E-56	0	-6.25E-56	-5.31E-56	-3.60E-56	-1.50E-55	0	1.35E-55	-9.48E-52	-3.70E-56	1.11E-55	0	-4.94E-56	0	-2.45E-56	-6.13E-57
DCYTt2pp	2.35E-56	-1.51E-55	1.43E-55	-2.34E-56	5.54E-56	7.80E-56	-5.56E-56	-5.56E-56	-3.21E-56	-1.51E-55	0	1.34E-55	-1.04E-51	-3.17E-56	1.18E-55	3.07E-56	-4.71E-56	-7.98E-57	-6.23E-56	-7.87E-57
DCYTtex	-8.24E-57	-8.95E-37	0	0	0	-8.61E-57	-1.80E-37	-1.03E-36	8.04E-36	1.57E-34	0	8.19E-57	0	0	0	0	0	8.16E-57	0	3.27E-25
DDCAtexi	-1.31E-51	0	-1.30E-51	3.25E-52	9.92E-57	-1.05E-56	-9.85E-57	0	0	-1.97E-56	-1.14E-56	0	1.30E-51	-2.03E-53	-4.07E-53	-8.81E-52	-9.91E-57	-5.93E-56	0	0
DDGALK	0	-1.12E-56	0	1.09E-56	0	-1.02E-56	1.12E-56	1.11E-56	-1.12E-56	0	2.80E-56	-1.09E-56	0	-1.09E-56	0	0	0	0	-1.08E-56	0
DDGLCNt2rpp	-9.08E-57	0	0	-9.18E-57	0	0	-1.87E-56	0	0	0	0	0	-9.21E-57	0	0	8.81E-57	3.69E-56	0	0	-9.14E-57
DDGLCNtex	0	0	0	0	0	0	0	0	0	0	0	0	0	0	0	0	3.68E-56	0	0	0
DDGLK	2.14E-53	1.04E-53	-7.70E-54	6.61E-53	2.78E-54	-5.36E-53	-5.86E-53	-1.03E-53	-2.11E-43	-3.81E-53	-1.85E-54	-7.69E-53	9.43E-53	2.47E-53	-5.83E-53	1.12E-52	5.59E-53	-4.18E-53	-4.66E-53	6.76E-54
DDPA	0.337975126	0.377281554	0.360701932	0.354151848	0.356735683	0.285565064	0.373374435	0.368152646	0.375635648	0.371218267	0.194275011	0.354167907	0.356466973	0.357403254	0.35630872	0.244657598	0.357271834	0.365468976	0.346302541	0.345598885
DDPGALA	-2.45E-53	0	0	-2.41E-53	0	0	0	0	-1.73E-56	0	0	0	0	2.40E-53	0	0	2.40E-53	0	2.42E-53	2.42E-53
DGK1	0	0	0	1.09E-56	0	1.02E-56	0	0	0	0	0	0	0	0	0	0	0	0	0	0
DGMPtex	0	0	0	1.84E-56	0	0	0	0	0	0	0	0	0	0	0	0	0	0	0	0
DGSNt2pp	-1.56E-56	2.41E-56	1.11E-55	6.32E-56	6.33E-56	-7.80E-57	9.63E-56	-1.60E-56	-7.22E-56	3.21E-56	-2.96E-56	-9.48E-56	-4.75E-56	-1.66E-55	-4.75E-56	-4.60E-56	0	-7.98E-56	3.93E-56	-3.93E-56
DGSNtex	9.24E-57	0	0	0	0	0	0	-9.18E-57	0	0	0	1.84E-56	0	-9.20E-57	0	0	0	9.19E-57	-3.06E-53	0
DHACOAH	1.01E-53	-1.26E-49	1.03E-53	8.83E-54	1.03E-53	-7.76E-54	1.04E-53	1.03E-53	1.23E-53	1.04E-53	2.55E-53	1.02E-53	-8.03E-54	2.85E-53	-5.84E-51	3.51E-47	1.02E-53	-8.06E-54	-2.24E-50	7.27E-54
DHAD1	0.763086966	0.857502871	0.818152938	0.80195229	0.808530363	0.642954603	0.854585941	0.845518093	0.858530239	0.850870162	0.435554384	0.81042031	0.817545029	0.819083193	0.816478636	0.554177587	0.821647393	0.843098727	0.793755465	0.792929885
DHAD2	0.257317331	0.288782445	0.275642969	0.270273786	0.272442985	0.219077762	0.291595169	0.288419696	0.293038762	0.290271707	0.147597396	0.272976152	0.27531111	0.275893171	0.275095563	0.189102945	0.280338818	0.287476982	0.270654907	0.270435087
DHAPT	6.476733302	7.164765602	6.945477392	6.874675047	6.886284657	0.892377667	4.04E-56	0	1.01E-56	-1.01E-56	0.928233019	-1.02E-56	1.02E-56	-1.02E-56	1.02E-56	1.308617299	0	0	1.02E-56	2.26E-38
DHAtex	0	0	0	0	0	0	0	0	0	0	0	0	0	0	0	0	0	0	0	0
DHAtpp	7.31E-57	0	0	7.30E-57	7.30E-57	0	7.30E-57	0	7.31E-57	-7.30E-57	-8.05E-57	-7.30E-57	7.30E-57	-7.30E-57	0	0	0	0	7.30E-57	-7.30E-57
DHBD	-3.84E-44	-2.38E-53	-3.57E-45	0	0	0	-2.38E-53	2.63E-39	2.39E-53	2.38E-53	-2.50E-50	0	-7.55E-38	-1.04E-44	5.51E-44	2.39E-53	7.15E-44	0	-5.29E-26	0
DHBS	0	0	0	0	-4.57E-41	9.60E-37	0	0	-6.92E-57	0	-1.53E-57	8.44E-58	-8.48E-58	0	8.47E-58	0	0	0	-8.37E-58	0
DHBSH	7.43E-26	9.18E-25	3.57E-45	-5.29E-26	0	0	1.67E-53	-3.71E-25	9.22E-25	8.85E-25	2.50E-50	5.88E-25	-1.62E-25	4.57E-26	7.94E-26	8.60E-26	1.32E-25	-9.16E-54	2.91E-25	1.46E-25
DHCIND	0	1.22E-56	0	0	0	1.21E-56	2.44E-56	-2.44E-56	-1.22E-56	1.22E-56	0	1.21E-56	0	1.21E-56	0	0	2.42E-56	-2.43E-56	0	0
DHCINDO	0	2.17E-56	0	6.49E-56	0	4.41E-56	2.18E-56	0	0	1.07E-24	0	1.08E-56	4.33E-56	1.08E-56	2.16E-56	-2.28E-53	0	-4.34E-56	-1.08E-56	1.08E-56
DHDPRy	0.267988096	0.307793411	0.291444253	0.28436204	0.287334614	0.221520964	0.307846554	0.306203328	0.308554836	0.307204843	0.143411932	0.282853168	0.28660428	0.286808351	0.285803698	0.187280968	0.289303531	0.299259745	0.277866313	0.277759799
DHDPS	0.267988096	0.307793411	0.291444253	0.28436204	0.287334614	0.221520964	0.307846554	0.306203328	0.308554836	0.307204843	0.143411932	0.282853168	0.28660428	0.286808351	0.285803698	0.187280968	0.289303531	0.299259745	0.277866313	0.277759799
DHFR	0.019166339	0.019704503	0.019433466	0.019337915	0.019376271	0.018974	0.019712905	0.019684035	0.019723642	0.019702249	0.017325078	0.019345359	0.019396664	0.019398808	0.019384404	0.018765529	0.019424111	0.019583042	0.019276011	0.019275487
DHFS	0.00051988	0.000596949	0.000565272	0.000551591	0.00055731	0.000432475	0.000597818	0.000594808	0.000598922	0.000596715	0.000282151	0.000552728	0.000560221	0.000560522	0.000558481	0.000366612	0.00056401	0.000583729	0.000541532	0.000541442
DHMPTR	0	0	0	0	0	0	0	0	0	0	0	0	0	0	0	0	0	0	0	0
DHNAOT4	-1.29E-33	-9.64E-38	-5.23E-33	-1.85E-33	-2.01E-33	-2.73E-44	-8.70E-28	2.03E-43	8.98E-48	-6.42E-56	0	1.33E-32	9.71E-31	7.43E-34	-2.03E-34	-3.24E-55	-9.83E-44	0	-1.24E-38	6.81E-39
DHNCOAS	-1.29E-33	-9.64E-38	-5.23E-33	-1.85E-33	-2.01E-33	-2.73E-44	-8.70E-28	2.03E-43	8.98E-48	-5.95E-56	0	1.33E-32	9.71E-31	7.43E-34	-2.03E-34	-3.09E-55	-9.83E-44	3.38E-56	-1.24E-38	6.81E-39
DHNCOAT	-1.29E-33	-9.64E-38	-5.23E-33	-1.85E-33	-2.01E-33	-2.73E-44	-8.70E-28	2.03E-43	8.98E-48	-5.72E-56	0	1.33E-32	9.71E-31	7.43E-34	-2.03E-34	-3.10E-55	-9.83E-44	0	-1.24E-38	6.81E-39
DHNPA2r	0.00051988	0.000596949	0.000565272	0.000551591	0.00055731	0.000432475	0.000597818	0.000594808	0.000598922	0.000596715	0.000282151	0.000552728	0.000560221	0.000560522	0.000558481	0.000366612	0.00056401	0.000583729	0.000541532	0.000541442
DHNPTE	0	0	0	0	0	0	0	0	0	0	0	0	0	0	0	0	0	0	0	0
DHORD2	0.320145089	0.394040898	0.364229973	0.350401052	0.356435178	0.252600976	0.397375818	0.401104158	0.39525362	0.399221816	0.142655804	0.344341815	0.354090148	0.352944888	0.351094559	0.201313554	0.356958649	0.378839748	0.335349642	0.336415151
DHORD5	0	0	0	0	0	0	0	0	0	0	0	0	0	0	0	0	0	0	0	0
DHORDfum	0	0	0	0	0	0	0	0	0	0	0	0	0	0	0	0	0	0	0	0
DHORTS	-0.320145089	-0.394040898	-0.364229973	-0.350401052	-0.356435178	-0.252600976	-0.397375818	-0.401104158	-0.39525362	-0.399221816	-0.142655804	-0.344341815	-0.354090148	-0.352944888	-0.351094559	-0.201313554	-0.356958649	-0.378839748	-0.335349642	-0.336415151
DHPPD	2.40E-56	-2.44E-56	0	-2.41E-56	0	3.64E-56	2.44E-56	-2.44E-56	-2.44E-56	0	-2.45E-56	1.21E-56	2.42E-56	0	1.21E-56	1.23E-56	0	0	3.61E-56	-1.20E-56
DHPPDA2	0.000292176	0.000352013	0.000326967	0.000314565	0.000320655	0.000202976	0.000312589	0.000312396	0.00031452	0.000311938	0.000101956	0.000210118	0.000213304	0.000213382	0.000212493	0.000133188	0.000212804	0.000219681	0.000201818	0.000202652
DHPS2	0.00051988	0.000596949	0.000565272	0.000551591	0.00055731	0.000432475	0.000597818	0.000594808	0.000598922	0.000596715	0.000282151	0.000552728	0.000560221	0.000560522	0.000558481	0.000366612	0.00056401	0.000583729	0.000541532	0.000541442
DHPTDCs2	0.003678613	0.00461051	0.004239918	0.004063678	0.004141272	0.002836064	0.004704614	0.004766407	0.004671056	0.004734265	0.001448107	0.004070667	0.004201658	0.004183831	0.00415969	0.002201892	0.004241708	0.00452977	0.003960984	0.003976904
DHPTDNR	0	0	0	0	0	0	0	0	0	0	0	0	0	0	0	0	0	0	0	0
DHPTDNRN	0	0	0	0	0	0	0	0	0	0	0	0	0	0	0	0	0	0	0	0
DHPTPE	-1.48E-51	0	-5.11E-51	0	-1.23E-52	0	0	0	0	0	0	0	0	0	0	5.58E-51	0	0	0	0
DHQS	0.337975126	0.377281554	0.360701932	0.354151848	0.356735683	0.285565064	0.373374435	0.368152646	0.375635648	0.371218267	0.194275011	0.354167907	0.356466973	0.357403254	0.35630872	0.244657598	0.357271834	0.365468976	0.346302541	0.345598885
DHQTi	0.337975126	0.377281554	0.360701932	0.354151848	0.356735683	0.285565064	0.373374435	0.368152646	0.375635648	0.371218267	0.194275011	0.354167907	0.356466973	0.357403254	0.35630872	0.244657598	0.357271834	0.365468976	0.346302541	0.345598885
DIMPtex	0	0	0	0	0	0	0	0	0	9.18E-57	0	0	0	-9.20E-57	0	3.88E-56	0	0	0	0
DINSt2pp	7.82E-57	1.60E-56	1.11E-55	-1.58E-56	-9.49E-56	1.01E-55	7.22E-56	-1.60E-56	-1.36E-55	8.02E-57	2.96E-56	-1.18E-55	-7.92E-57	-1.35E-55	5.54E-56	2.30E-56	-1.51E-55	-1.44E-55	1.57E-56	3.93E-56
DINStex	-1.15E-53	0	0	0	0	0	0	9.18E-57	0	0	-1.96E-56	0	0	0	-2.30E-57	0	9.20E-57	0	0	-1.84E-56
DKGLCNR1	0	0	0	0	1.08E-57	0	0	0	0	0	0	0	0	0	0	0	-1.08E-57	0	1.07E-57	0
DKGLCNR2x	0	0	0	0	0	0	0	0	0	0	0	0	0	0	0	0	0	0	0	0
DKGLCNR2y	0	0	0	0	0	0	0	0	0	0	0	0	0	0	0	0	0	0	0	0
DMATT	0.000216034	0.000248059	0.000234896	0.000229211	0.000231588	0.000226837	0.000329429	0.000328451	0.000330422	0.000328885	0.000117247	0.000229684	0.000232797	0.000232922	0.000232074	0.000174053	0.000281079	0.0002908	0.000266525	0.000267529
DMPPS	0.000291942	0.000342036	0.000321723	0.000312643	0.000316508	0.000285857	0.000424565	0.000424695	0.000424916	0.000424567	0.000147873	0.000312734	0.000318345	0.000318137	0.00031682	0.000220007	0.000367077	0.000382292	0.000347167	0.000348464
DMQMT	1.23E-34	2.22E-33	6.89E-35	8.63E-35	2.44E-34	8.26E-34	1.21E-33	-1.10E-33	-3.48E-33	-1.50E-33	-5.66E-47	-2.99E-39	3.52E-34	-1.53E-26	-5.23E-48	4.65E-34	-3.90E-34	1.80E-33	6.26E-34	1.79E-33
DMSOR1	0	0	0	0	0	0	0	0	0	0	0	0	0	0	0	0	0	0	0	0
DMSOR1pp	0	1.73E-56	0	0	0	0	0	1.73E-56	0	0	0	5.24E-23	0	0	0	0	0	0	0	5.32E-56
DMSOR2	0	0	0	0	0	0	0	0	0	0	0	0	6.48E-56	0	0	0	0	0	0	0
DMSOR2pp	0	0	0	0	-3.52E-56	0	0	0	-1.73E-56	2.17E-57	-8.46E-56	-5.24E-23	0	0	0	0	3.51E-56	0	0	0
DMSOtex	0	0	7.36E-56	0	0	0	-8.34E-52	0	-3.67E-56	0	0	-1.84E-56	1.84E-56	-3.68E-56	-5.52E-56	1.94E-56	5.98E-56	-9.19E-57	5.43E-56	0
DMSOtpp	0	0	1.64E-56	0	1.64E-56	0	0	0	0	1.64E-56	0	0	7.39E-56	0	0	-1.72E-56	-1.64E-56	-8.19E-57	0	0
DMStex	0	0	-1.84E-56	-3.68E-56	-1.84E-56	1.91E-56	-1.84E-56	-1.84E-56	0	0	0	-1.84E-56	0	0	-1.84E-56	1.94E-56	0	-1.84E-56	-1.84E-56	-5.53E-56
DNMPPA	0.00051988	0.000596949	0.000565272	0.000551591	0.00055731	0.000432475	0.000597818	0.000594808	0.000598922	0.000596715	0.000282151	0.000552728	0.000560221	0.000560522	0.000558481	0.000366612	0.00056401	0.000583729	0.000541532	0.000541442
DNTPPA	0.00051988	0.000596949	0.000565272	0.000551591	0.00055731	0.000432475	0.000597818	0.000594808	0.000598922	0.000596715	0.000282151	0.000552728	0.000560221	0.000560522	0.000558481	0.000366612	0.00056401	0.000583729	0.000541532	0.000541442
DOGULNR	0	0	0	0	0	0	0	0	0	0	0	0	0	0	0	0	0	0	0	0
DOPAtex	0	9.18E-57	-9.20E-57	-2.76E-56	0	0	-9.18E-57	-9.18E-57	0	-1.84E-56	-9.80E-57	2.76E-56	-9.20E-57	0	0	9.69E-57	-9.20E-57	0	-9.21E-57	9.21E-57
DOXRBCNtex	0	0	0	0	0	0	0	0	0	0	0	0	0	0	0	0	0	0	0	0
DOXRBCNtpp	0	0	0	0	0	0	0	0	0	0	0	0	0	0	0	0	0	0	0	0
DPCOAK	0.000450287	0.000517495	0.000489856	0.000477926	0.000482913	0.000374208	0.000518254	0.000515626	0.000519217	0.00051729	0.000243717	0.000478917	0.000485451	0.000485714	0.000483934	0.000316979	0.000488756	0.000505958	0.000469157	0.000469078
DPR	0.000450287	0.000517495	0.000489856	0.000477926	0.000482913	0.000374208	0.000518254	0.000515626	0.000519217	0.00051729	0.000243717	0.000478917	0.000485451	0.000485714	0.000483934	0.000316979	0.000488756	0.000505958	0.000469157	0.000469078
DRPA	0	0	1.56E-42	0	0	0	0	0	0	0	0	0	0	0	0	0	0	0	0	0
DSERDHr	0	0	-5.40E-25	0	2.21E-26	0	3.29E-24	0	-1.49E-53	0	8.59E-25	0	4.32E-56	2.16E-56	0	0	0	4.25E-26	-1.43E-56	0
DSERt2pp	-6.33E-57	0	-6.36E-57	6.35E-57	1.27E-56	-6.42E-57	3.29E-24	-5.78E-54	0	8.78E-55	8.59E-25	0	3.18E-56	1.91E-56	0	1.86E-54	0	0	-1.90E-56	0
DSERtex	0	0	0	0	9.06E-57	0	0	0	0	0	0	0	0	0	0	0	0	0	0	0
DTARTD	0	0	3.95E-24	2.11E-24	0	0	1.31E-57	-1.44E-56	0	2.61E-57	-2.22E-56	-1.06E-56	1.99E-57	0	3.90E-24	0	0	3.97E-24	-2.67E-57	1.00E-56
DTMPK	0.018646459	0.019107554	0.018868195	0.018786325	0.01881896	0.018541525	0.019115087	0.019089227	0.019124719	0.019105535	0.017042928	0.018792631	0.018836443	0.018838286	0.018825922	0.018398917	0.0188601	0.018999313	0.018734479	0.018734045
DTMPtex	0	0	0	-9.21E-57	0	0	-8.82E-55	-1.84E-56	0	-7.35E-56	0	2.30E-57	0	-1.84E-56	0	0	0	0	0	0
DUMPtex	0	0	0	0	0	0	0	0	0	0	0	0	0	0	3.68E-56	0	0	0	0	0
DURADx	0	0	0	0	0	-3.69E-53	0	0	0	0	7.89E-53	0	0	0	0	0	0	0	0	0
DURIK1	4.48E-05	5.74E-05	5.22E-05	5.03E-05	5.10E-05	2.85E-05	4.31E-05	4.26E-05	4.25E-05	4.31E-05	1.05E-08	4.91E-07	5.13E-07	5.11E-07	5.07E-07	0	-2.87E-52	5.47E-07	4.81E-07	1.53E-33
DURIPP	-4.48E-05	-5.74E-05	-5.22E-05	-5.03E-05	-5.10E-05	-2.85E-05	-4.31E-05	-4.26E-05	-4.25E-05	-4.31E-05	-1.05E-08	-4.91E-07	-5.13E-07	-5.11E-07	-5.07E-07	0	3.97E-52	-5.47E-07	-4.81E-07	-1.53E-33
DURIt2pp	-3.64E-49	-1.59E-55	-1.32E-48	-7.46E-50	6.33E-56	9.36E-56	-3.18E-56	5.27E-50	6.66E-50	-1.69E-49	5.69E-51	5.53E-56	1.07E-49	-1.11E-55	-1.70E-50	2.30E-56	1.48E-52	-9.13E-50	-3.12E-56	2.37E-48
DURItex	0	6.20E-39	2.87E-36	7.55E-38	-3.27E-56	4.76E-37	-2.26E-37	-3.01E-37	0	0	-1.84E-56	0	0	1.21E-36	-2.05E-57	-2.04E-37	0	-1.88E-38	-3.03E-36	-3.78E-38
DUTPDP	0.018601701	0.019050191	0.018815959	0.018736009	0.018767993	0.018513007	0.019072019	0.019046634	0.019082189	0.019062399	0.017042917	0.01879214	0.01883593	0.018837775	0.018825416	0.018398917	0.0188601	0.018998765	0.018733997	0.018734045
DXPRIi	0.0019324	0.002225682	0.002105413	0.002053162	0.002075076	0.001744761	0.002472972	0.002464147	0.002477873	0.00246932	0.001038187	0.002056842	0.002086097	0.002086839	0.002079083	0.001420253	0.002240202	0.002320692	0.002138934	0.002142031
DXPS	0.001957672	0.002258311	0.002134787	0.002081314	0.002103671	0.001760958	0.00250278	0.002493425	0.002507827	0.002498942	0.001046148	0.002085191	0.002115205	0.002116062	0.002108224	0.001434035	0.002271065	0.002353528	0.002167464	0.002170679
DXYLK	0	0	0	0	0	0	0	0	-5.70E-48	0	0	0	0	0	0	0	0	0	0	0
E4PD	2.05E-05	2.64E-05	2.38E-05	2.27E-05	2.31E-05	1.42E-05	2.65E-05	2.62E-05	2.67E-05	2.64E-05	5.99E-06	2.27E-05	2.33E-05	2.33E-05	2.32E-05	1.02E-05	2.39E-05	2.53E-05	2.19E-05	2.21E-05
ECA4COLIPAabctex	0	-3.38E-56	2.67E-55	0	-6.66E-56	-6.30E-51	3.46E-53	-1.69E-56	-2.71E-55	-1.08E-29	-6.06E-56	5.32E-55	-1.37E-51	-1.33E-55	0	-2.05E-51	0	0	0	-3.31E-56
ECA4OALpp	0	-2.56E-56	0	0	-1.04E-55	-5.45E-51	2.62E-53	-1.28E-56	-2.04E-55	4.43E-31	0	4.15E-55	-1.38E-51	0	0	0	-1.03E-55	0	0	-5.21E-56
ECAP1pp	0	0	1.09E-31	4.72E-54	0	-2.47E-51	0	-1.42E-56	0	0	0	1.29E-55	-1.41E-51	1.15E-55	0	1.01E-51	0	1.22E-53	0	-1.44E-56
ECAP2pp	-9.30E-55	1.42E-56	1.09E-31	4.83E-54	-5.74E-56	-2.47E-51	0	-1.42E-56	-1.13E-55	-1.86E-51	0	1.29E-55	-1.41E-51	0	-1.44E-56	1.01E-51	0	1.13E-53	0	-1.44E-56
ECAP3pp	-9.30E-55	2.83E-56	1.09E-31	1.68E-53	-5.74E-56	-4.07E-51	0	-1.42E-56	-1.13E-55	0	0	1.29E-55	-1.41E-51	0	-1.44E-56	3.20E-52	0	1.13E-53	0	-1.44E-56
ECAtpp	-3.90E-47	-1.21E-56	4.38E-31	-5.11E-25	1.66E-24	-6.86E-25	-1.39E-36	-1.58E-51	-2.47E-35	0	0	3.12E-54	-1.27E-50	0	-1.20E-51	1.42E-50	1.53E-24	-4.84E-56	-5.08E-41	2.11E-24
ECOAH1	0.284969747	0.327229781	0.309859263	0.302357436	0.305493835	0.237041944	0.327691413	0.326040778	0.328296274	0.327086309	0.154640829	0.302968577	0.30707668	0.30724159	0.306122661	0.200934266	0.309143729	0.319955656	0.296822163	0.296771839
ECOAH2	0.284969747	0.327229781	0.309859263	0.302357436	0.305493835	0.237041944	0.327691413	0.326040778	0.328296274	0.327086309	0.154640829	0.302968577	0.30707668	0.30724159	0.306122661	0.200934266	0.309143729	0.319955656	0.296822163	0.296771839
ECOAH3	0.284969747	0.327229781	0.309859263	0.302357436	0.305493835	0.237041944	0.327691413	0.326040778	0.328296274	0.327086309	0.154640829	0.302968577	0.30707668	0.30724159	0.306122661	0.200934266	0.309143729	0.319955656	0.296822163	0.296771839
ECOAH4	0.284969143	0.32722908	0.309858634	0.302356886	0.305493226	0.237041772	0.327690612	0.326039935	0.328295432	0.32708551	0.15464024	0.302966644	0.307074705	0.307239626	0.306120731	0.200933608	0.309142228	0.319954173	0.296820881	0.296770463
ECOAH5	0.284969143	0.32722908	0.309858634	0.302356886	0.305493226	0.237041772	0.327690612	0.326039935	0.328295432	0.32708551	0.15464024	0.302966644	0.307074705	0.307239626	0.306120731	0.200933608	0.309142228	0.319954173	0.296820881	0.296770463
ECOAH6	0.218888737	0.25134265	0.238003107	0.232242015	0.234650658	0.182082376	0.251703764	0.250436067	0.252168444	0.25123899	0.118789522	0.232716313	0.235871373	0.235998094	0.235138843	0.154349663	0.237463764	0.245767184	0.227999529	0.227961199
ECOAH7	0.218888737	0.25134265	0.238003107	0.232242015	0.234650658	0.182082376	0.251703764	0.250436067	0.252168444	0.25123899	0.118789522	0.232716313	0.235871373	0.235998094	0.235138843	0.154349663	0.237463764	0.245767184	0.227999529	0.227961199
ECOAH8	1.87E-50	9.40E-41	1.78E-48	2.70E-48	-6.67E-45	1.03E-46	-4.69E-50	2.46E-49	-2.81E-43	8.41E-44	-5.03E-48	2.10E-33	7.33E-40	-7.02E-31	5.55E-44	-3.82E-44	-8.74E-51	4.35E-27	4.01E-45	1.50E-44
EDA	2.14E-53	1.05E-53	-7.72E-54	6.62E-53	2.74E-54	5.269639903	5.070944995	5.054034539	4.961934791	5.104369141	1.981714047	6.321379193	6.24505561	6.10487126	5.800910582	1.12E-52	1.513821348	2.066818655	2.188134315	1.77454405
EDD	0	0	0	0	0	5.269639903	5.070944995	5.054034539	4.961934791	5.104369141	1.981714047	6.321379193	6.24505561	6.10487126	5.800910582	0	1.513821348	2.066818655	2.188134315	1.77454405
ENLIPAabctex	0	-5.10E-52	0	0	0	4.10E-54	-1.11E-51	0	-1.35E-55	0	8.50E-49	0	-2.51E-53	0	1.16E-51	0	0	0	-4.83E-25	0
ENO	23.99090918	26.87070745	25.77361076	25.38991031	25.49309991	11.44286429	16.68179741	16.54904833	16.59689824	16.67730115	9.725312449	14.57761265	14.83528184	14.8908878	14.98134013	10.61354857	13.44884769	14.33963344	13.59370433	13.25483042
ENTCS	0	0	0	0	0	0	0	0	0	0	0	0	0	0	0	0	0	0	0	0
ENTERES	6.39E-57	-1.59E-57	5.06E-25	-5.51E-50	-1.27E-56	3.44E-52	5.41E-54	1.28E-56	0	-3.18E-48	4.08E-56	1.69E-50	4.64E-53	2.55E-56	2.55E-56	5.26E-26	-1.27E-56	-3.05E-54	-3.82E-56	2.27E-49
ENTERES2	-7.96E-57	5.98E-50	-5.06E-25	-7.88E-57	1.18E-56	-3.44E-52	0	-3.90E-57	8.81E-50	-7.79E-57	0	3.94E-57	-4.64E-53	1.57E-56	0	0	0	-7.82E-57	0	0
ETHAAL	0	1.91E-47	0	0	0	0	0	0	0	0	0	-7.93E-26	0	0	0	0	-6.57E-48	0	0	0
ETHAt2pp	3.24E-57	2.19E-47	0	0	3.32E-57	0	0	0	0	0	0	0	0	0	0	0	0	0	0	0
ETHAtex	1.69E-39	-7.66E-36	-4.94E-48	2.50E-39	1.21E-51	3.90E-53	-1.19E-40	0	-6.02E-51	2.59E-42	5.37E-41	-2.95E-55	-2.41E-50	9.29E-42	0	1.14E-50	-2.17E-35	0	-6.04E-51	1.24E-52
ETHSO3abcpp	-8.83E-57	9.18E-57	-4.52E-57	0	0	8.50E-57	9.18E-57	1.83E-56	0	0	0	8.98E-57	0	9.01E-57	0	0	0	0	0	0
ETHSO3tex	0	4.59E-57	4.60E-57	0	0	0	0	0	0	0	0	0	0	4.60E-57	0	0	0	0	0	0
ETOHtex	0	0	0	0	0	0	0	0	0	0	0	0	0	0	0	0	0	0	0	0
ETOHtrpp	0	1.26E-56	-1.26E-56	0	0	1.26E-56	0	0	0	6.32E-57	0	-1.25E-56	6.27E-57	6.27E-57	0	-1.26E-56	-1.26E-56	-6.30E-57	1.25E-56	1.25E-56
F6PA	6.476733302	7.164765602	6.945477392	6.874675047	6.886284657	0.892377667	0	0	0	0	0.928233019	0	0	0	0	1.308617299	0	0	0	2.26E-38
F6PP	0	0	0	0	0	0	0	0	0	0	-1.32E-25	0	0	0	0	0	0	0	0	0
F6Pt6_2pp	-6.87E-57	0	-6.84E-57	-4.58E-25	0	7.19E-57	6.85E-57	6.84E-57	-9.08E-25	0	-1.29E-56	0	0	6.84E-57	0	0	6.03E-25	6.84E-57	0	0
F6Ptex	0	0	0	-3.06E-33	0	0	0	0	7.22E-45	0	0	0	0	0	0	0	-5.27E-33	0	0	0
FACOAE100	0	0	0	0	0	0	0	2.35E-52	0	0	0	0	-2.03E-34	6.75E-53	0	0	-1.13E-55	0	0	-7.20E-54
FACOAE120	0.066080406	0.075886429	0.071855527	0.07011487	0.070842568	0.054959396	0.075986848	0.075603869	0.076126989	0.07584652	0.035850718	0.070250331	0.071203332	0.071241532	0.070981888	0.046583945	0.071678464	0.074186989	0.068821352	0.068809264
FACOAE140	6.29E-52	0	3.88E-29	0	0	9.47E-49	2.44E-42	0	3.08E-45	-2.51E-28	-5.66E-53	1.26E-46	1.33E-47	0	2.04E-51	5.66E-48	1.71E-25	-8.96E-24	3.02E-47	5.66E-48
FACOAE141	6.67E-45	-1.51E-50	2.30E-47	0	0	-2.16E-44	0	0	1.94E-44	1.51E-50	5.32E-44	0	-2.76E-36	0	3.71E-51	3.61E-49	2.54E-46	0	-1.36E-44	0
FACOAE160	0.10199075	0.117115234	0.110898509	0.108213692	0.109336166	0.084837927	0.11728079	0.116690024	0.117497261	0.117064224	0.055346399	0.10843226	0.109902515	0.109961543	0.1095611	0.071914926	0.110642725	0.114512248	0.106232907	0.106214885
FACOAE161	0.116897987	0.134227416	0.127104598	0.124028323	0.125314492	0.097244449	0.134422974	0.133746043	0.134671182	0.134174766	0.063443123	0.124284052	0.125968858	0.126036551	0.125577742	0.082434737	0.126821039	0.131254937	0.121766622	0.121746314
FACOAE180	1.20E-50	-1.32E-51	1.75E-48	8.31E-25	1.78E-44	0	-1.51E-50	-3.18E-51	1.28E-24	0	0	2.10E-33	5.10E-51	0	5.55E-44	0	-8.02E-51	4.35E-27	0	0
FACOAE181	1.14E-51	2.09E-25	0	3.93E-51	-9.35E-51	0	2.18E-51	0	-1.18E-50	1.13E-50	0	-6.78E-51	-1.48E-50	0	-2.97E-50	2.95E-50	1.53E-53	1.21E-48	0	0
FACOAE60	0	-5.13E-25	6.47E-26	5.55E-49	-1.39E-24	0	1.09E-25	7.17E-57	0	-1.36E-24	-2.83E-53	0	-7.08E-57	-1.77E-56	0	7.03E-57	1.77E-57	2.86E-56	9.61E-45	7.03E-57
FACOAE80	6.04E-07	7.01E-07	6.29E-07	5.50E-07	6.09E-07	1.72E-07	8.02E-07	8.42E-07	8.42E-07	7.99E-07	5.89E-07	1.93E-06	1.97E-06	1.96E-06	1.93E-06	6.58E-07	1.50E-06	1.48E-06	1.28E-06	1.38E-06
FACOAL100t2pp	0	0	0	5.58E-57	1.12E-56	0	5.54E-57	-1.82E-52	0	0	0	-1.12E-56	0	-5.58E-57	0	-6.37E-57	0	2.00E-25	0	-5.60E-57
FACOAL120t2pp	0	1.90E-33	5.37E-24	0	0	0	0	0	0	-7.83E-48	0	0	-1.75E-50	0	0	0	1.92E-44	1.62E-50	0	0
FACOAL140t2pp	0	-1.02E-51	-2.96E-52	0	-1.46E-51	0	-1.41E-42	0	0	0	0	0	0	5.85E-51	0	0	-4.03E-51	0	0	0
FACOAL141t2pp	0	0	2.30E-47	0	0	0	0	0	0	0	0	-2.93E-51	0	0	0	0	2.33E-45	3.86E-52	0	-2.32E-37
FACOAL160t2pp	0	0	0	0	0	0	0	0	0	0	0	0	0	0	0	0	0	0	0	0
FACOAL161t2pp	0	5.07E-33	0	0	0	0	0	0	0	0	0	0	0	0	0	0	0	2.03E-51	0	0
FACOAL180t2pp	0	0	0	0	0	4.76E-51	0	0	-2.60E-49	-3.81E-52	0	0	0	-7.15E-37	0	3.83E-44	2.02E-51	4.05E-51	-3.80E-45	-1.51E-44
FACOAL181t2pp	0	1.62E-50	0	0	0	-6.34E-51	0	0	0	0	-6.27E-50	0	0	1.46E-51	0	0	-1.89E-52	0	-2.35E-50	-2.35E-50
FACOAL60t2pp	0	0	0	0	0	0	0	0	0	0	0	0	0	0	0	0	0	0	0	0
FACOAL80t2pp	0	-7.74E-57	0	-5.58E-57	0	-6.05E-57	5.54E-57	-1.11E-56	5.54E-57	0	6.84E-57	0	0	0	-1.12E-56	0	0	-7.73E-57	0	-5.60E-57
FADRx	1.745755178	2.00464295	1.898230403	1.85227187	1.87148748	1.452153418	2.007481809	1.997371663	2.011188946	2.003774789	0.947346873	1.85601372	1.881180136	1.88219046	1.875335999	1.230947799	1.893855335	1.960084097	1.818363976	1.818059514
FADRx2	0	0	0	0	0	0	0	0	0	0	0	0	0	0	0	0	0	0	0	0
FALDH2	0	0	0	1.53E-56	0	-3.88E-54	-4.68E-56	-8.16E-43	0	1.61E-44	-2.22E-56	8.15E-28	-3.77E-49	-6.28E-48	-1.87E-26	0	-2.14E-26	0	2.65E-26	2.29E-56
FALDtex	-2.00E-43	1.39E-39	2.53E-25	3.34E-34	0	0	0	0	0	0	0	0	0	0	0	0	0	0	0	8.43E-25
FALDtpp	-2.00E-43	1.39E-39	2.53E-25	5.77E-35	0	-9.94E-57	-9.83E-57	-2.95E-56	0	0	-1.01E-56	0	-1.96E-56	0	0	-1.00E-56	-1.96E-56	0	-9.77E-57	8.43E-25
FALGTHLs	7.48E-57	0	0	0	0	-4.83E-54	-4.59E-56	-8.16E-43	0	1.61E-44	-2.91E-56	8.15E-28	-3.77E-49	-6.28E-48	-1.87E-26	-3.80E-54	-2.14E-26	0	2.65E-26	1.50E-56
FBA	4.701349631	5.320814708	5.022842039	4.855230646	4.945899361	2.431193174	6.231422002	6.241245435	6.247696511	6.229444943	2.564881427	4.082170833	4.220380005	4.278832628	4.404639692	2.998174734	5.028645632	5.084185186	4.689363755	4.798820423
FBA3	1.079266636	1.209042264	1.157550459	1.17555532	1.147177076	0.285579296	0.289828627	0.24082631	0.288490705	0.277043976	0.536342758	0.559356974	0.58523864	0.612021279	0.657666279	1.037121851	1.197755147	1.260473326	1.192831457	1.176091102
FBP	0	0	0	0	0	0	0	0	0	0	0	0	0	0	0	0	0	0	0	0
FCI	2.13E-53	0	2.12E-53	0	0	0	0	0	0	0	0	2.12E-53	0	0	0	1.10E-56	0	0	2.13E-53	0
FCLK	3.03E-54	-2.45E-54	-4.52E-54	1.93E-53	-4.75E-54	7.85E-54	-1.82E-53	6.89E-54	-2.55E-54	9.54E-55	2.96E-54	-3.60E-54	-1.56E-53	2.03E-54	1.82E-53	-3.71E-56	-1.90E-53	3.01E-54	-3.55E-44	0
FCLPA	6.08E-53	-5.46E-54	-1.09E-53	3.06E-53	0	1.75E-53	-1.94E-53	0	0	0	0	0	0	0	0	-1.16E-53	0	0	-3.55E-44	-3.82E-54
FCLT	0.00021948	0.000281291	0.000255156	0.00024189	0.000248571	9.42E-05	0.000162017	0.000162562	0.000163084	0.000161846	4.33E-05	0.00013612	0.000139757	0.00013965	0.000138657	4.34E-05	9.34E-05	9.65E-05	8.30E-05	8.51E-05
FDH4pp	0	20.15668816	0	0	0	13.99665336	15.04648559	14.95092873	14.83006348	15.0969291	0	0	0	0	0	1.00E-41	5.05E-39	0	0	-6.83E-33
FDH5pp	18.27177841	1.80E-49	19.39107826	19.14674153	19.19258234	0	0	0	0	0	0	0	-1.12E-56	-2.10E-57	0	0	0	0	0	0
FDMO	0	9.84E-57	1.01E-53	-9.83E-57	0	-9.97E-57	9.84E-57	0	0	9.84E-57	9.88E-57	0	0	0	0	0	0	-9.83E-57	-9.82E-57	0
FDMO2	0	9.84E-57	-2.53E-25	9.83E-57	9.83E-57	9.97E-57	0	0	0	0	0	-1.26E-41	9.83E-57	3.93E-56	-9.83E-57	-9.99E-57	0	0	-9.82E-57	0
FDMO3	-9.82E-57	9.84E-57	0	9.83E-57	0	9.97E-57	9.84E-57	9.84E-57	0	9.84E-57	0	9.83E-57	0	9.83E-57	0	2.63E-48	0	0	0	0
FDMO4	-9.82E-57	9.84E-57	9.83E-57	0	0	-9.97E-57	1.97E-56	1.97E-56	0	1.95E-51	0	0	-9.83E-57	0	-9.83E-57	0	-9.83E-57	-9.83E-57	0	-1.96E-56
FDMO6	0	0	-9.83E-57	0	0	-1.99E-56	0	0	0	-6.45E-52	-4.69E-56	0	-9.83E-57	-9.83E-57	-9.83E-57	0	0	0	0	0
FE2abcpp	0	0	0	0	0	0	0	0	0	0	0	0	0	0	0	0	0	0	0	0
FE2t2pp	0	0	0	0	0	0	0	0	0	0	0	0	0	0	0	0	0	0	0	0
FE2t3pp	0	0	0	0	0	0	0	0	0	0	0	0	0	0	0	0	0	0	0	0
FE2tex	0.000337049	0.000438156	0.000396009	0.000367394	0.000385102	0.000193568	0.000336758	0.000344002	0.000345255	0.000335911	8.75E-05	0.000278934	0.000286264	0.000286146	0.000284116	0.000112374	0.000261315	0.000249627	0.00020674	0.00022468
FE2tpp	0.000337049	0.000438156	0.000396009	0.000367394	0.000385102	0.000193568	0.000336758	0.000344002	0.000345255	0.000335911	8.75E-05	0.000278934	0.000286264	0.000286146	0.000284116	0.000112374	0.000261315	0.000249627	0.00020674	0.00022468
FE3DCITabcpp	0	1.66E-57	5.06E-25	6.61E-57	0	3.44E-52	6.63E-57	0	3.31E-57	6.63E-57	-2.12E-56	-3.31E-57	-6.61E-57	-3.31E-57	-6.61E-57	1.75E-45	0	0	3.30E-56	0
FE3DCITtonex	0	0	-2.36E-56	0	0	3.44E-52	0	0	0	0	-2.19E-56	0	0	0	0	1.75E-45	0	0	5.86E-57	0
FE3DHBZR	-2.01E-56	0	-4.04E-56	0	0	0	0	-2.03E-56	0	0	0	0	4.65E-53	1.01E-56	2.02E-56	-1.75E-45	-1.01E-56	0	0	0
FE3DHBZSabcpp	0	0	9.53E-57	0	0	0	0	0	0	0	0	-1.89E-56	0	0	0	-1.75E-45	0	0	0	0
FE3DHBZStonex	1.16E-56	0	5.82E-57	0	0	0	0	-1.19E-56	0	0	0	0	0	0	0	0	0	0	0	0
FE3HOXR1	0	0	0	0	0	0	0	0	0	0	0	0	0	0	0	0	0	0	0	0
FE3HOXR2	0	0	0	0	0	0	0	0	0	0	0	0	0	0	0	0	0	0	0	0
FE3HOXR3	0	0	0	0	0	0	0	0	0	0	0	0	0	0	0	0	0	0	0	0
FE3HOXUtex	0	0	0	0	0	0	0	0	0	0	-1.70E-37	0	0	0	0	-1.08E-56	0	0	0	0
FE3HOXUtpp	0	0	0	0	0	0	0	0	0	0	0	0	0	0	0	0	0	0	0	0
FE3HOXabcpp	0	0	0	0	0	0	0	0	0	0	-1.70E-37	0	0	0	0	-1.13E-56	0	0	0	0
FE3HOXexs	0	0	0	0	0	0	0	0	0	0	0	0	0	0	0	0	0	0	0	0
FE3HOXtonex	0	0	0	0	0	0	0	0	0	0	0	0	0	0	0	5.68E-57	0	0	0	0
FE3Ri	-1.11E-56	2.99E-50	0	0	6.19E-57	0	0	0	4.40E-50	0	0	0	0	0	8.63E-52	0	0	0	-4.63E-50	0
FE3abcpp	0	0	0	0	0	0	0	0	0	0	0	0	0	0	0	0	0	0	0	0
FE3tex	0	0	0	0	0	0	0	0	0	0	0	0	0	0	0	0	0	0	0	0
FECRMR1	0	0	0	0	0	0	0	0	0	0	0	0	0	0	0	0	0	0	0	0
FECRMR2	0	0	0	0	0	0	0	0	0	0	0	0	0	0	0	0	0	0	0	0
FECRMR3	0	0	0	0	0	0	0	0	0	0	0	0	0	0	0	0	0	0	0	0
FECRMUtex	0	0	0	0	0	0	0	0	0	0	0	0	0	0	0	0	0	0	0	0
FECRMUtpp	0	0	0	0	0	0	0	0	0	0	0	0	0	0	0	0	0	0	0	0
FECRMabcpp	0	0	0	0	0	0	0	0	0	0	0	0	0	0	0	-1.13E-56	0	0	0	0
FECRMexs	0	0	0	0	0	0	0	0	0	0	0	0	0	0	0	0	0	0	0	0
FECRMtonex	0	0	0	0	0	0	0	0	0	0	0	0	0	0	0	0	0	0	0	0
FEENTERR1	0	0	0	0	0	0	0	0	0	0	0	0	0	0	0	0	0	0	0	0
FEENTERR2	0	0	2.53E-25	-2.75E-50	0	1.72E-52	2.70E-54	1.39E-56	0	-1.59E-48	0	8.44E-51	2.32E-53	-1.38E-56	0	0	0	-1.52E-54	0	1.14E-49
FEENTERR3	0	0	0	0	0	0	0	0	0	0	0	0	0	0	0	0	0	0	0	0
FEENTERabcpp	-9.32E-57	5.98E-50	1.19E-45	-5.51E-50	1.19E-56	0	5.44E-54	0	8.81E-50	-3.18E-48	2.01E-51	1.69E-50	-7.13E-57	0	0	-1.27E-32	0	-3.05E-54	0	2.27E-49
FEENTERexs	0	0	0	0	0	0	0	0	0	0	-2.33E-56	0	0	0	0	0	0	0	1.24E-56	0
FEENTERtex	0	0	0	-1.98E-57	7.95E-57	0	-4.06E-57	0	0	0	-2.80E-56	0	0	0	0	-5.26E-26	0	0	1.58E-56	0
FEENTERtonex	-5.80E-57	0	0	0	0	0	0	-2.38E-56	0	0	0	0	0	0	-1.17E-56	0	1.18E-56	0	5.83E-57	0
FEENTERtpp	0	0	0	-4.79E-57	0	0	0	0	0	1.22E-57	-2.65E-56	-4.79E-57	9.62E-57	-4.81E-57	-1.92E-56	-5.26E-26	1.93E-56	0	1.91E-56	0
FEOXAMR1	0	0	0	0	0	0	0	0	0	0	0	0	0	0	0	0	0	0	0	0
FEOXAMR2	0	0	0	0	0	0	0	0	0	0	0	0	0	0	0	-1.83E-42	0	0	0	0
FEOXAMR3	0	0	0	0	0	0	0	0	0	0	0	0	0	0	0	0	0	0	0	0
FEOXAMUtex	0	0	0	0	0	0	0	0	0	0	0	0	0	0	0	-3.67E-42	0	0	0	0
FEOXAMUtpp	0	0	0	0	0	0	0	0	0	0	0	0	0	0	0	-3.67E-42	0	0	0	0
FEOXAMabcpp	0	0	0	0	0	0	0	0	0	0	0	0	0	0	0	-3.67E-42	0	0	0	0
FEOXAMexs	0	0	0	0	0	0	0	0	0	0	0	0	0	0	0	-3.67E-42	0	0	0	0
FEOXAMtonex	0	0	0	0	0	0	0	0	0	0	0	0	0	0	0	-3.67E-42	0	0	0	0
FEROpp	8.47E-34	-7.93E-37	2.28E-36	8.73E-47	-2.57E-33	0	0	0	8.69E-47	0	0	0	0	0	-1.02E-56	0	-2.01E-24	5.19E-34	1.75E-35	3.46E-34
FFSD	-1.98E-56	-1.00E-56	7.99E-56	3.98E-56	-9.97E-57	2.03E-56	0	1.00E-56	0	-1.00E-56	0	-9.96E-57	-9.98E-57	-9.98E-57	0	0	0	-1.00E-56	0	0
FHL	0	0	0	0	0	0	0	0	0	0	0	0	0	0	0	0	0	0	0	0
FLVR	0	0	0	0	0	0	0	0	0	0	0	0	0	0	0	8.17E-57	0	0	0	0
FLVRx	0	0	0	0	0	0	0	0	0	0	0	0	0	0	0	0	0	0	0	0
FMNAT	0.000117331	0.000150848	0.00013663	0.000128904	0.000133038	5.78E-05	0.000111112	0.000111916	0.000112683	0.000110825	1.40E-06	4.92E-06	5.03E-06	5.03E-06	4.97E-06	2.44E-06	6.43E-06	5.63E-06	4.45E-06	5.19E-06
FMNRx	0	4.72E-56	5.95E-46	-2.75E-50	0	1.72E-52	2.81E-54	4.52E-56	0	-1.59E-48	-4.02E-56	-1.26E-41	2.33E-53	0	0	0	0	-1.49E-54	-4.45E-56	0
FMNRx2	0	0	0	0	0	0	0	0	0	0	0	0	0	0	0	-1.83E-42	-4.48E-56	0	0	1.14E-49
FOMETRi	0	0	0	0	0	0	0	0	0	0	0	0	0	0	0	0	0	0	0	0
FORCT	0	0	0	0	0	0	0	0	0	0	0	0	0	0	0	0	0	0	0	0
FORt2pp	0	0	0	0	0	0	0	0	0	0	0	0	0	0	0	0	0	0	0	0
FORtex	0	-1.37E-33	0	0	7.07E-34	0	0	0	1.71E-33	0	0	0	0	0	0	0	0	-2.76E-36	0	-2.27E-57
FORtppi	18.27177841	20.15668816	19.39107826	19.14674153	19.19258234	13.99665336	15.04648559	14.95092873	14.83006348	15.0969291	0	0	0	0	0	9.99E-42	5.05E-39	-2.18E-25	0	2.31E-26
FRD2	0	5.03E-47	0	0	0	0	0	0	0	0	0	0	0	0	0	0	-5.67E-48	0	0	0
FRD3	0	0	0	0	0	0	0	0	0	0	0	0	0	0	0	0	0	0	0	0
FRUK	-7.41E-56	0	7.56E-56	0	0	7.14E-56	7.68E-56	7.67E-56	0	0	0	7.52E-56	-1.93E-35	-7.55E-56	-7.54E-56	-6.92E-56	-7.56E-56	3.05E-55	7.48E-56	-7.48E-56
FRULYSDG	0	6.35E-56	-3.17E-56	0	-3.17E-56	3.28E-56	0	0	-6.35E-56	3.18E-56	8.93E-25	-6.34E-56	0	0	3.17E-56	-3.38E-56	0	0	0	0
FRULYSE	0	0	0	0	0	0	0	0	0	0	0	0	0	0	0	0	0	0	-4.12E-56	0
FRULYSK	0	7.48E-56	0	0	-2.45E-56	4.68E-56	0	0	-4.99E-56	0	4.44E-56	-4.89E-56	0	0	2.45E-56	-4.58E-56	0	0	0	0
FRULYSt2pp	-3.80E-56	0	-3.09E-55	0	-3.85E-56	-3.76E-56	-5.01E-25	3.91E-56	0	0	3.52E-56	0	-3.86E-56	-1.16E-55	0	0	9.65E-57	-7.78E-56	-7.65E-56	-3.83E-56
FRULYStex	3.70E-56	0	-2.21E-55	3.68E-56	-3.68E-56	0	-1.47E-55	0	-7.35E-56	-3.67E-56	0	0	0	-7.36E-56	0	0	0	-1.10E-55	-3.68E-56	0
FRUURt2rpp	0	0	0	0	9.79E-57	9.66E-57	9.94E-57	9.92E-57	0	-9.93E-57	0	0	0	0	9.80E-57	9.50E-57	0	0	9.74E-57	-9.74E-57
FRUURtex	0	0	0	0	0	0	0	0	0	0	0	0	0	-7.36E-56	0	0	0	0	0	0
FRUpts2pp	0	0	0	0	0	0	0	0	0	0	0	0	0	0	0	0	0	0	0	0
FRUptspp	0	0	0	0	0	0	0	7.20E-56	0	0	-8.31E-56	0	0	0	-7.20E-56	0	0	0	0	0
FRUtex	1.48E-55	0	0	5.52E-56	0	-2.29E-55	0	-2.20E-55	-7.35E-56	-7.35E-56	-7.84E-56	-7.36E-56	-7.36E-56	-7.36E-56	1.47E-55	7.76E-56	3.68E-55	0	0	0
FTHFD	0	0	0	0	0	0	0	0	0	0	0	0	0	0	0	0	0	0	0	0
FTHFLi	0	0.238043357	0.221035762	0.212931421	0.216505834	0	0.24949487	0.253103296	0.247607184	0.251182021	0	0.20927552	0.215531768	0.214585922	0.213577397	0.014126513	0.021641056	0.221232002	0.209177964	0.020780622
FUCtex	0	0	0	0	0	0	0	0	0	0	0	0	0	0	0	0	0	0	0	0
FUCtpp	0	0	0	0	0	0	0	0	0	0	9.10E-57	0	-9.85E-57	0	0	9.49E-57	0	-9.94E-57	0	-1.56E-55
FUM	3.324423459	3.891080998	3.67998472	3.357582591	3.614995689	3.360427927	4.327924852	4.522906943	4.495731264	4.323639237	0.365983172	0.765590451	0.780300796	0.779563821	0.776289074	0.868386238	1.824090309	1.271430522	0.915942164	1.323878111
FUMt2_2pp	-8.01E-57	0	0	0	0	8.16E-57	0	-8.10E-57	0	0	-7.98E-57	-8.03E-57	0	8.04E-57	0	0	0	8.08E-57	0	8.02E-57
FUMt2_3pp	0	0	0	0	0	0	0	0	0	0	0	0	0	0	0	0	0	0	0	0
FUMtex	0	0	0	0	0	0	0	0	0	0	0	0	0	0	0	0	0	0	0	0
FUSAtex	0	0	0	0	0	0	0	0	0	0	0	0	0	0	0	0	0	0	0	0
FUSAtpp	0	0	0	0	0	0	0	0	0	0	0	0	0	0	0	0	0	0	0	0
G1PACT	0.0734173	0.084300935	0.079827496	0.077895462	0.078703232	0.06107401	0.084423754	0.083998612	0.084579639	0.084267868	0.039845253	0.078056071	0.079114202	0.079156717	0.078868565	0.051772848	0.079649409	0.082434089	0.076475015	0.076462261
G1PPpp	1.13E-55	0	4.49E-56	0	0	-3.70E-55	2.24E-56	0	-2.24E-56	-1.35E-55	3.54E-56	0	2.25E-56	0	0	4.67E-56	1.49E-51	0	-1.37E-52	4.50E-56
G1PTT	-1.87E-52	9.07E-53	-8.39E-48	1.54E-52	1.16E-52	0	-2.61E-47	-9.01E-45	-3.55E-52	0	3.42E-32	1.55E-55	2.39E-35	1.64E-48	-8.14E-52	8.27E-48	1.68E-47	1.79E-20	8.14E-44	3.11E-48
G1Ptex	0	7.35E-56	3.68E-56	0	0	0	0	0	0	0	0	0	0	-7.36E-56	0	0	0	0	1.21E-51	-6.04E-52
G1SAT	0.001756488	0.00225116	0.002042004	0.001935843	0.001989307	0.000754449	0.001296978	0.00130132	0.00130552	0.001295603	0.00034679	0.001089691	0.001118795	0.001117949	0.001109995	0.000347685	0.000748076	0.000772549	0.0006646	0.000681275
G2PP	2.04E-51	-3.33E-51	2.06E-47	0	2.83E-50	0	-9.94E-53	0	3.71E-51	-1.20E-51	-4.95E-52	0	-1.16E-50	0	0	1.31E-51	-6.80E-56	1.44E-50	0	0
G2PPpp	0	0	0	0	-2.44E-24	9.72E-57	9.30E-57	2.23E-55	0	0	1.02E-56	0	3.18E-24	2.98E-55	-1.96E-50	0	0	9.31E-57	-9.80E-51	1.50E-55
G3PCabcpp	0	0	0	0	0	0	0	0	0	0	0	0	0	0	0	0	-2.45E-56	0	0	0
G3PCtex	0	0	0	4.60E-57	0	-9.53E-57	0	0	1.87E-35	0	9.80E-57	0	0	0	-9.20E-57	0	0	0	0	1.21E-51
G3PD2	-0.113660063	-0.130519355	-0.123589391	-0.120596657	-0.12184784	-0.094539807	-0.130699368	-0.130040871	-0.130940531	-0.130458016	-0.061673444	-0.120836203	-0.122474938	-0.12254069	-0.122094306	-0.08013658	-0.123296917	-0.127610086	-0.118382601	-0.118362247
G3PD5	0	0	0	0	0	1.53E-18	0	0	-2.91E-45	0	0	0	0	0	0	0	0	0	0	0
G3PD6	0	0	-1.16E-41	0	0	0	0	0	0	0	0	0	0	0	0	0	0	0	0	0
G3PD7	0	0	0	0	0	5.75E-23	0	0	0	0	0	0	0	0	0	0	0	0	0	0
G3PEabcpp	0	0	0	0	0	0	0	0	0	0	1.89E-50	0	0	0	0	0	3.93E-39	0	0	0
G3PEtex	-1.51E-52	-5.49E-42	4.82E-51	4.73E-39	1.24E-48	0	-3.45E-39	2.41E-51	0	0	0	0	1.11E-38	-3.86E-36	2.09E-38	-3.49E-40	-2.49E-51	3.84E-38	0	0
G3PGabcpp	1.00E-39	0	0	0	0	9.08E-41	0	3.28E-37	0	0	1.45E-51	0	0	0	0	0	-3.92E-39	0	-2.40E-47	-8.59E-49
G3PGtex	0	-1.65E-40	1.24E-40	-1.59E-36	-3.02E-52	7.50E-51	-7.22E-51	-1.01E-35	-4.00E-36	1.47E-55	-5.78E-36	0	-6.05E-39	-5.09E-37	0	2.25E-24	2.96E-47	3.22E-36	-8.70E-35	0
G3PIabcpp	0	0	0	0	0	0	0	0	0	0	0	0	0	0	0	0	0	0	0	0
G3PItex	0	-1.84E-56	0	0	0	0	-9.18E-57	0	4.59E-56	0	0	0	0	-9.20E-57	1.15E-57	0	9.20E-57	5.11E-26	0	0
G3PSabcpp	0	0	0	0	0	0	0	0	0	0	0	0	0	0	0	0	0	0	0	0
G3PStex	0	0	0	2.76E-56	0	6.74E-42	0	0	-9.18E-57	0	0	9.20E-57	7.54E-53	-3.68E-56	0	0	0	-1.84E-56	-1.84E-56	7.37E-56
G3PT	1.00E-39	0	0	1.43E-49	0	0	0	3.28E-37	0	0	0	1.05E-33	0	-4.49E-37	-1.21E-51	0	0	0	0	0
G5SADs	0.155881689	0.174431564	0.166687537	0.163464714	0.164798014	0.132691408	0.175090029	0.173197606	0.175986022	0.17428833	0.090326533	0.166681464	0.168031873	0.168354532	0.167800705	0.114407148	0.168602231	0.172705563	0.162943638	0.162804006
G5SD	0.155881689	0.174431564	0.166687537	0.163464714	0.164798014	0.132691408	0.175090029	0.173197606	0.175986022	0.17428833	0.090326533	0.166681464	0.168031873	0.168354532	0.167800705	0.114407148	0.168602231	0.172705563	0.162943638	0.162804006
G6PDA	0	0	0	0	0	0	0	0	0	0	0	0	0	0	0	0	0	0	0	0
G6PDH2r	3.667032338	4.171246794	3.970823113	4.002948597	3.927496033	6.459900836	6.495204292	6.340681794	6.377197221	6.494708705	3.765613753	8.462548109	8.480429894	8.418056393	8.248247834	3.370108027	5.59401384	6.370793061	6.219472837	5.758056127
G6PP	0	0	0	0	0	0	0	0	0	0	2.64E-21	0	0	0	0	0	0	0	0	0
G6Pt6_2pp	-6.87E-57	0	-6.84E-57	6.84E-57	0	7.19E-57	6.85E-57	0	0	0	-1.29E-56	0	0	0	0	7.13E-57	0	6.84E-57	0	0
G6Ptex	0	0	0	0	0	0	0	0	0	0	0	0	0	0	0	0	0	0	0	0
GAL1PPpp	0	0	-8.46E-56	0	0	0	8.45E-56	-1.27E-55	-2.11E-56	-3.17E-56	1.11E-56	-2.12E-56	2.12E-56	0	-3.17E-56	1.09E-56	-6.93E-52	-1.06E-56	1.06E-56	-6.35E-56
GAL1Ptex	0	-1.47E-55	3.68E-56	0	0	1.91E-56	0	-3.67E-56	0	0	9.80E-57	0	0	-7.36E-56	0	0	-6.03E-52	0	0	3.68E-56
GALBDtex	7.39E-56	0	7.36E-56	0	-3.68E-56	7.20E-23	0	0	-2.94E-55	0	0	7.36E-56	0	0	7.36E-56	1.94E-56	0	0	7.37E-56	0
GALCTD	-1.59E-56	0	0	0	0	0	0	0	-1.60E-56	0	0	0	-1.59E-56	-7.95E-57	0	0	0	3.19E-56	0	9.52E-56
GALCTLO	7.62E-57	-7.61E-57	-1.52E-56	-1.52E-56	0	1.58E-56	1.52E-56	-1.52E-56	0	-1.52E-56	8.44E-57	2.28E-56	0	1.52E-56	-1.52E-56	0	7.60E-57	0	0	7.60E-57
GALCTND	0	-2.08E-56	0	2.06E-56	0	-1.40E-56	1.38E-56	6.92E-57	-1.38E-56	0	3.67E-56	-2.06E-56	0	-2.06E-56	0	0	0	0	-6.85E-57	0
GALCTNLt2pp	9.92E-57	-1.02E-56	-2.02E-56	-1.00E-56	0	9.85E-57	2.04E-56	0	0	-2.04E-56	0	2.01E-56	0	1.01E-56	-2.01E-56	0	1.01E-56	0	0	9.98E-57
GALCTNLtex	0	0	0	0	0	0	0	-1.84E-56	0	0	0	0	0	0	0	0	0	0	0	0
GALCTNt2pp	0	0	-9.88E-57	0	9.85E-57	-9.67E-57	2.00E-56	9.99E-57	-2.00E-56	1.00E-56	0	-1.97E-56	9.86E-57	-9.86E-57	0	0	0	0	-1.96E-56	0
GALCTNtex	0	0	0	0	0	0	0	0	0	0	0	0	0	0	0	0	0	0	0	0
GALCTt2rpp	-6.18E-57	0	0	-1.25E-56	-1.00E-56	0	-5.07E-57	0	-1.02E-56	2.51E-34	0	0	-1.00E-56	0	0	0	1.25E-57	1.01E-56	0	7.96E-56
GALCTtex	0	1.40E-53	0	0	0	3.81E-56	0	0	0	0	0	0	0	0	7.36E-56	0	0	0	0	7.37E-56
GALKr	8.41E-53	-7.04E-53	6.15E-53	0	-1.01E-52	9.04E-23	-2.10E-53	3.09E-53	-1.10E-53	-1.11E-53	1.24E-52	-4.82E-53	-4.95E-54	7.91E-54	-4.37E-53	-2.45E-53	-2.46E-52	0	-1.93E-52	3.07E-53
GALM2pp	0	-2.11E-56	0	0	0	7.20E-23	-2.11E-56	0	0	0	0	0	0	0	0	0	0	0	0	0
GALS3	0	0	-1.81E-56	0	0	0	0	0	0	0	0	0	-1.81E-56	0	0	1.79E-56	0	0	0	0
GALT1	-1.85E-52	1.95E-51	6.03E-48	1.54E-52	3.30E-51	0	-6.14E-48	-9.01E-45	-8.93E-53	-6.00E-51	4.86E-47	2.23E-55	2.39E-35	1.64E-48	1.60E-52	8.29E-48	-6.03E-48	-8.96E-24	8.14E-44	4.46E-48
GALTptspp	-2.33E-56	0	0	0	2.30E-56	0	0	0	0	0	0	0	0	-2.30E-56	0	0	0	0	2.31E-56	0
GALTtex	0	0	0	0	0	0	0	0	0	0	0	0	0	0	0	0	0	0	0	0
GALURt2rpp	9.90E-57	0	1.01E-56	0	0	9.84E-57	-1.02E-56	-1.02E-56	-1.02E-56	-2.04E-56	0	-3.00E-56	1.00E-56	1.00E-56	0	0	2.01E-56	0	-1.99E-56	-1.99E-56
GALURtex	0	0	0	0	0	0	0	0	0	0	0	9.20E-57	0	0	0	0	0	0	0	0
GALUi	0	0	-2.26E-47	0	0	0	-4.61E-47	0	0	-1.12E-50	0	0	-6.53E-31	0	0	3.04E-47	-4.51E-47	0	3.26E-43	1.67E-47
GALabcpp	0	0	0	0	0	0	0	0	0	0	0	0	0	0	0	0	0	0	0	0
GALt2pp	0	0	0	0	0	0	0	0	0	0	0	0	0	0	0	0	0	0	0	0
GALtex	0	0	0	0	0	0	0	0	0	0	0	0	0	0	0	0	0	0	0	0
GAM6Pt6_2pp	-6.87E-57	6.84E-57	-6.84E-57	0	0	9.20E-55	6.85E-57	6.84E-57	0	0	-1.94E-56	0	2.24E-52	6.84E-57	0	7.13E-57	0	1.09E-55	0	0
GAMAN6Ptex	0	0	0	0	0	0	0	0	0	0	0	0	0	0	0	0	0	0	0	0
GAMptspp	0	0	-1.10E-55	-1.38E-56	5.53E-56	0	-1.58E-24	-1.34E-24	-1.10E-55	6.86E-57	-1.37E-38	6.91E-57	0	0	-1.11E-55	9.59E-36	4.64E-53	6.88E-57	4.44E-55	0
GAMtex	0	0	0	1.84E-56	0	0	0	0	0	0	-4.10E-38	0	0	0	0	0	0	0	0	-1.47E-55
GAPD	25.19771733	28.15085152	26.9832344	26.56917823	26.68505891	12.44114607	17.95865836	17.81919908	17.87615607	17.9517223	10.35484905	15.74670722	16.02065213	16.07692701	16.16291255	11.44185426	14.74196451	15.58252034	14.73737299	14.49307294
GARFT	0.264527884	0.323553876	0.299713186	0.288682542	0.293489746	0.210504631	0.325639821	0.328517759	0.323979494	0.327074468	0.102627127	0.281510333	0.289201158	0.288309213	0.286846005	0.168375544	0.291638582	0.308904073	0.274483431	0.275344215
GART	0	0	0	0	0	0	0	-5.89E-49	2.82E-44	-5.81E-46	0.018638923	-6.20E-38	0	4.62E-46	-1.55E-45	0	0	5.35E-44	0	0
GBBTNtex	0	0	0	0	0	0	0	0	0	0	0	-7.36E-56	0	0	7.36E-56	0	0	1.47E-55	0	0
GCALDD	0.00051988	0.000596949	0.000565272	0.000551591	0.00055731	0.000432475	0.000597818	0.000594808	0.000598922	0.000596715	0.000282151	0.000552728	0.000560221	0.000560522	0.000558481	0.000366612	0.00056401	0.000583729	0.000541532	0.000541442
GDMANE	0	0	0	0	0	-4.97E-31	0	0	0	0	0	-7.96E-26	0	0	-4.08E-57	0	-4.08E-57	0	0	0
GDPDPK	0	0	0	0	0	0	0	0	0	0	0	0	0	0	0	0	0	0	0	0
GDPMNH	-4.41E-56	0	0	0	0	2.67E-50	-4.70E-56	-4.69E-56	0	0	0	0	-6.83E-56	-4.56E-56	4.55E-56	0	-2.28E-56	0	0	0
GDPMNP	0	0	0	0	0	0	0	0	0	0	0	0	0	0	0	0	0	0	0	5.18E-56
GDPTPDP	0	0	0	0	0	0	0	0	0	0	-1.02E-35	0	0	0	0	0	0	0	0	-5.23E-51
GDPtex	-1.48E-55	9.18E-57	0	-9.21E-57	0	0	0	0	0	0	0	-9.20E-57	0	0	0	0	0	0	0	0
GF6PTA	0.0734173	0.084300935	0.079827496	0.077895462	0.078703232	0.06107401	0.084423754	0.083998612	0.084579639	0.084267868	0.039845253	0.078056071	0.079114202	0.079156717	0.078868565	0.051772848	0.079649409	0.082434089	0.076475015	0.076462261
GGGABADr	0	0	0	0	0	0	0	0	0	0	0	0	0	0	3.58E-53	0	0	0	0	0
GGGABAH	0	0	0	0	0	2.78E-30	0	4.77E-25	0	0	-1.44E-53	0	0	2.56E-54	6.88E-55	0	0	0	0	0
GGPTRCO	0	0	3.43E-57	0	0	0	3.50E-57	0	1.17E-57	0	0	0	0	0	0	0	0	1.16E-57	0	0
GGPTRCS	0	0	3.81E-57	0	0	0	3.84E-57	0	0	0	0	0	0	0	0	0	0	0	0	0
GHBDHx	0	0	0	0	0	0	0	0	0	0	0	0	0	0	0	0	0	0	0	0
GHMT2r	0.696916778	0.704623381	0.661420158	0.642342012	0.650451024	0.568888372	0.701761785	0.700825053	0.701724115	0.701660505	0.343226641	0.633221337	0.644501186	0.644209798	0.641490751	0.46241438	0.747633782	0.682414536	0.617135889	0.712262974
GK1	0.180286605	0.217389131	0.202589094	0.195598502	0.198670887	0.146676099	0.219367811	0.22169453	0.21808623	0.220492362	0.089041629	0.19201234	0.197090514	0.196408785	0.195482483	0.120089706	0.198526695	0.209647902	0.187643268	0.188272659
GLBRAN2	0	0	-5.30E-34	2.50E-49	-5.01E-49	-1.00E-48	2.08E-32	0	-5.52E-46	0	-6.50E-46	-2.50E-49	1.24E-52	0	-5.86E-32	0	0	9.50E-51	-1.78E-34	1.50E-33
GLCATr	0	0	1.93E-53	-1.93E-53	0	0	0	0	0	0	0	0	0	0	-1.93E-53	0	1.93E-53	1.94E-53	0	1.92E-53
GLCDpp	-3.74E-41	-5.13E-52	-2.33E-51	4.00E-42	3.94E-40	6.38E-50	4.26E-43	-4.61E-52	-1.38E-43	0	-5.80E-52	3.55E-22	3.94E-22	-2.33E-52	4.67E-52	1.82E-42	5.93E-52	1.22E-34	5.33E-48	-5.31E-34
GLCNt2rpp	-3.74E-41	2.32E-54	-2.57E-51	4.00E-42	3.94E-40	4.05E-50	4.26E-43	-6.48E-52	-1.38E-43	0	-1.17E-52	1.51E-22	1.68E-22	-3.20E-52	6.40E-52	1.82E-42	8.18E-54	1.22E-34	5.23E-48	-5.31E-34
GLCNtex	0	0	0	0	3.02E-52	-6.00E-50	0	0	0	0	1.71E-35	0	0	0	2.41E-51	0	0	0	0	0
GLCP	0	0	0	0	0	0	0	0	0	0	0	0	0	0	0	0	0	0	0	0
GLCP2	0	0	0	0	0	0	0	0	0	0	0	0	0	0	0	0	0	0	0	0
GLCRAL	-3.77E-56	4.45E-56	1.49E-56	-2.99E-56	2.99E-56	7.97E-57	2.13E-42	0	1.09E-48	0	0	-5.98E-56	-3.73E-56	-7.46E-56	0	0	2.24E-56	1.49E-56	3.74E-53	3.00E-56
GLCRD	-1.90E-56	0	0	0	-9.50E-57	0	1.91E-56	0	8.51E-49	7.63E-56	0	0	0	0	0	0	0	0	0	0
GLCRt2rpp	-9.89E-57	0	0	0	-1.00E-56	9.83E-57	2.03E-56	0	0	8.12E-56	0	0	0	0	0	0	7.52E-57	1.01E-56	0	0
GLCRtex	0	0	0	9.21E-57	0	0	0	0	0	0	0	9.20E-57	0	0	0	0	0	0	0	0
GLCS1	0.110233341	0.126574714	0.119858012	0.116957135	0.118169971	0.091700351	0.126759121	0.126120787	0.126993178	0.126525065	0.059826163	0.117198283	0.118787028	0.118850862	0.118418212	0.077735003	0.119590621	0.123771714	0.114824387	0.114805237
GLCTR1	-1.86E-52	9.07E-53	5.69E-48	1.54E-52	5.11E-52	7.20E-49	-1.71E-47	-9.01E-45	1.18E-52	0	4.86E-47	2.22E-55	2.39E-35	1.64E-48	-1.41E-52	8.67E-48	-5.68E-48	-8.96E-24	8.14E-44	4.25E-48
GLCTR2	-1.85E-52	1.95E-51	6.37E-48	1.54E-52	3.30E-51	0	-6.49E-48	-9.01E-45	-8.93E-53	-6.33E-51	4.86E-47	2.24E-55	2.39E-35	1.64E-48	1.57E-52	8.76E-48	-6.36E-48	-8.96E-24	8.14E-44	4.71E-48
GLCTR3	-1.85E-52	-2.73E-51	0	1.49E-53	-7.11E-52	0	-9.55E-48	-2.74E-45	4.02E-52	-4.66E-51	4.86E-47	5.08E-56	2.39E-35	1.64E-48	3.98E-52	2.42E-48	4.75E-48	-8.96E-24	8.14E-44	4.74E-48
GLCUR1Ptex	0	-9.18E-57	7.36E-56	0	9.20E-57	9.53E-57	7.35E-56	-7.35E-56	0	0	0	9.20E-57	0	-7.36E-56	0	0	0	9.19E-57	0	-9.21E-57
GLCURt2rpp	-9.08E-57	-5.61E-56	0	0	1.84E-56	-1.80E-56	9.36E-57	-1.87E-56	0	-9.35E-57	0	9.19E-57	0	0	0	1.93E-56	0	1.86E-56	0	0
GLCURtex	0	0	0	0	0	0	0	0	0	0	0	7.36E-56	0	0	0	0	0	0	0	4.61E-56
GLCabcpp	0	0	0	0	0	0	0	0	0	0	0	0	0	0	0	0	0	0	0	0
GLCptspp	14.28749486	16.03596848	15.34200329	15.10632608	15.16613498	9.936246039	13.0213815	12.91939916	12.92363815	13.02914727	7.016337859	11.1696772	11.39003155	11.44092647	11.5430969	7.013953883	9.981440137	10.76620498	10.25362894	9.917673933
GLCt2pp	-1.48E-51	0	2.12E-53	5.78E-52	0	0	-3.54E-49	0	0	1.55E-44	0	1.365129738	1.279931195	1.19937542	1.005742998	2.04E-53	6.73E-50	0	1.28E-53	1.08E-53
GLCtex	14.28749486	16.03596848	15.34200329	15.10632608	15.16613498	9.936246039	13.0213815	12.91939916	12.92363815	13.02914727	7.016337859	12.53480694	12.66996274	12.64030189	12.5488399	7.013953883	9.981440137	10.76620498	10.25362894	9.917673933
GLCtexi	8.16E-18	0	2.25E-36	0	0	0	0	0	0	0	0	0	0	0	-9.46E-19	0	0	0	-1.06E-17	-2.14E-34
GLDBRAN2	0	0	0	0	0	0	0	0	0	0	0	0	0	0	0	0	0	0	0	0
GLGC	0.110233341	0.126574714	0.119858012	0.116957135	0.118169971	0.091700351	0.126759121	0.126120787	0.126993178	0.126525065	0.059826163	0.117198283	0.118787028	0.118850862	0.118418212	0.077735003	0.119590621	0.123771714	0.114824387	0.114805237
GLNS	1.25034915	1.488203656	1.391507304	1.347916341	1.366620319	1.015743417	1.495580005	1.49956658	1.492530006	1.498027697	0.618970689	1.329956438	1.358097732	1.356161442	1.350155638	0.83340957	1.369793367	1.436237234	1.300476877	1.302641618
GLNabcpp	0	-1.02E-56	0	0	0	0	4.08E-56	0	0	-2.04E-56	0	-1.64E-49	-1.02E-56	4.08E-56	-1.02E-56	1.00E-42	2.04E-56	-1.02E-56	0	0
GLNtex	0	0	0	0	0	0	0	0	0	0	0	0	0	0	0	0	0	0	0	-2.64E-47
GLTPD	-2.05E-56	0	0	2.07E-56	4.16E-56	0	2.10E-56	0	4.20E-56	2.10E-56	1.01E-56	0	0	-2.08E-56	-1.36E-51	2.06E-56	-4.17E-56	-2.09E-56	0	0
GLU5K	0.155881689	0.174431564	0.166687537	0.163464714	0.164798014	0.132691408	0.175090029	0.173197606	0.175986022	0.17428833	0.090326533	0.166681464	0.168031873	0.168354532	0.167800705	0.114407148	0.168602231	0.172705563	0.162943638	0.162804006
GLUABUTt7pp	0	-5.96E-38	0	-3.42E-38	0	0	1.47E-56	0	1.47E-56	0	0	0	0	0	0	0	0	1.47E-56	7.37E-57	0
GLUCYS	0	0	0	0	0	0	0	0	0	0	0	0	0	0	0	0	0	0	0	0
GLUDC	5.25E-57	-1.82E-56	1.04E-56	1.30E-56	5.21E-57	6.47E-25	3.39E-56	0	1.56E-56	-3.74E-52	0	0	-1.56E-56	0	-4.55E-52	0	0	-9.13E-53	2.61E-57	7.84E-57
GLUDy	-6.841165883	-7.711286666	-7.311346569	-7.14128235	-7.211763346	-5.696257203	-7.705189743	-7.651940076	-7.726505849	-7.684541938	-3.717689525	-7.13446514	-7.221656971	-7.228939065	-7.203551871	-4.819152904	-7.375142982	-7.520174581	-6.994535612	-7.085727971
GLUN	0	0	0	0	0	0	0	0	0	0	0	0	0	0	0	0	0	0	0	0
GLUNpp	0	0	0	0	0	0	0	0	0	0	0	0	0	0	0	0	0	0	0	0
GLUPRT	0.264527884	0.323553876	0.299713186	0.288682542	0.293489746	0.210504631	0.325639821	0.328517759	0.323979494	0.327074468	0.12126605	0.281510333	0.289201158	0.288309213	0.286846005	0.168375544	0.291638582	0.308904073	0.274483431	0.275344215
GLUR	-0.021594055	-0.024795232	-0.023479471	-0.022911206	-0.023148793	-0.017963553	-0.024831357	-0.024706311	-0.024877207	-0.024785507	-0.011719589	-0.022958446	-0.023269671	-0.023282176	-0.023197422	-0.015227824	-0.02342709	-0.024246142	-0.022493413	-0.022489662
GLUSy	0	0	0	0	0	0	0	0	0	0	0	0	0	0	0	0	0	0	0	0
GLUabcpp	0	0	0	0	0	0	0	0	0	0	0	0	0	0	0	0	0	0	0	0
GLUt2rpp	-2.11E-38	0	-9.32E-52	0	4.67E-38	0	-1.40E-51	0	0	0	-1.49E-40	2.58E-38	6.36E-39	3.06E-38	-4.39E-38	-9.77E-39	0	0	0	-1.41E-51
GLUt4pp	0	0	-6.05E-38	0	0	5.68E-40	4.10E-38	-1.18E-38	-4.66E-38	-4.85E-39	0	0	0	0	0	0	-2.89E-38	-4.96E-38	-4.24E-38	2.00E-38
GLUtex	-1.83E-54	6.14E-30	-1.26E-56	-2.53E-56	0	0	-2.52E-56	0	0	-2.52E-56	4.95E-53	9.04E-25	1.01E-55	7.57E-56	2.52E-56	0	0	0	0	-2.53E-56
GLXCL	0	0	0	0	0	0	0	0	0	0	0	0	0	0	0	0	0	0	0	0
GLYALDtex	0	0	0	0	0	0	0	0	-1.84E-56	0	0	0	0	0	0	0	0	0	0	0
GLYALDtpp	0	0	0	0	0	0	0	0	0	0	0	0	0	0	0	0	0	0	0	-6.30E-33
GLYAT	4.00E-57	-1.53E-56	-8.64E-54	-1.66E-24	0	2.26E-57	-4.91E-54	0	0	0	1.51E-24	0	-9.70E-58	0	-4.58E-25	-3.05E-25	0	1.46E-53	0	7.40E-54
GLYBabcpp	0	0	0	0	0	0	0	0	0	0	0	0	0	0	0	0	0	0	0	0
GLYBt2pp	0	0	0	0	0	0	0	0	0	0	0	0	0	0	0	0	0	0	0	0
GLYBtex	4.37E-57	0	4.35E-57	0	0	0	0	0	0	0	0	0	-4.36E-57	0	0	0	0	0	0	0
GLYC2Pabcpp	0	0	0	0	0	0	0	0	0	0	0	0	0	0	0	0	0	0	0	0
GLYC2Ptex	0	0	0	0	0	0	0	0	-4.81E-51	0	0	-1.84E-56	-1.93E-50	0	0	0	0	0	0	0
GLYC3Pabcpp	0	0	2.68E-24	0	0	0	0	0	0	0	0	0	0	0	0	0	-1.88E-23	0	0	0
GLYC3Pt6pp	0	3.48E-33	0	6.73E-44	0	-9.08E-41	0	0	0	-6.20E-48	-5.01E-50	0	0	0	1.36E-50	3.01E-42	1.88E-23	0	-1.43E-37	0
GLYC3Ptex	0	-2.17E-35	4.63E-41	5.95E-25	-2.89E-50	-1.29E-46	8.37E-50	1.32E-39	-2.24E-34	6.44E-39	-6.65E-35	0	0	1.17E-41	2.41E-51	5.08E-51	4.30E-41	1.32E-39	0	0
GLYCAt2rpp	-9.89E-57	0	6.87E-37	-9.27E-39	-4.00E-56	0	-7.02E-48	-1.11E-55	-1.22E-55	2.82E-56	6.76E-52	-4.99E-57	-1.00E-56	0	7.00E-56	1.93E-56	1.00E-56	-3.71E-53	4.49E-54	7.56E-47
GLYCAtex	-1.77E-48	-1.60E-52	1.56E-37	-4.52E-41	-1.56E-52	0	-1.82E-48	0	0	1.09E-49	0	9.50E-54	0	-2.45E-48	0	0	2.62E-46	0	0	-8.52E-47
GLYCDx	0	0	0	0	0	0	0	0	0	0	0	0	0	0	0	0	0	0	0	0
GLYCK	0	0	0	0	0	0	0	0	0	0	0	0	0	0	0	0	0	0	0	0
GLYCK2	-6.46E-56	6.51E-56	0	-6.48E-56	6.48E-56	0	2.13E-42	-1.30E-55	1.09E-48	6.51E-56	6.84E-52	0	-6.48E-56	-1.94E-55	1.30E-55	8.10E-57	3.24E-56	0	-4.14E-53	0
GLYCL	0.097684156	4.54E-40	-6.28E-37	0	4.46E-37	0.082593041	0	0	0	0	0.039618543	0	0	0	0	0.060053073	0.100541839	0.007459115	0	0.094791988
GLYCLTDx	3.33E-43	-9.08E-40	-2.46E-52	-4.70E-44	-1.33E-43	-1.12E-37	-3.59E-53	-9.19E-39	7.18E-53	3.01E-40	0	0	0	0	0	0	0	0	0	0
GLYCLTDy	0	0	0	0	0	0	0	0	0	0	0	0	0	0	0	0	0	0	0	0
GLYCLTt2rpp	-4.83E-57	6.78E-40	3.01E-45	0	-4.89E-57	-5.15E-48	2.67E-48	9.52E-25	-3.26E-52	1.53E-48	0	0	0	-9.78E-57	0	0	5.39E-27	1.33E-48	0	1.96E-48
GLYCLTt4pp	0	0	-3.01E-45	0	0	2.87E-48	-2.86E-48	-9.52E-25	3.50E-52	1.43E-48	0	0	0	0	0	0	0	-2.85E-48	0	-1.42E-48
GLYCLTtex	0	-6.52E-38	5.82E-47	1.93E-39	-3.84E-37	0	0	6.52E-37	2.31E-35	1.24E-36	-3.51E-38	0	-3.47E-37	0	5.99E-37	1.03E-36	1.31E-37	-1.30E-37	0	0
GLYCTO2	0	0.000596949	0	0	0	0.000432475	0.000597818	0.000594808	0.000598922	0.000596715	0	0	0	0	0	0.000366612	0.00056401	0.000583729	0.000541532	0.000541442
GLYCTO3	0.00051988	0	0.000565272	0.000551591	0.00055731	0	0	0	0	0	0.000282151	0.000552728	0.000560221	0.000560522	0.000558481	0	-5.73E-48	0	0	0
GLYCTO4	0	0	0	2.23E-50	0	0	0	0	0	0	0	0	0	0	0	0	0	0	0	0
GLYCtex	0	0	0	0	0	1.24E-34	5.29E-39	0	0	0	9.04E-38	0	-4.82E-51	0	0	0	0	0	0	0
GLYCtpp	1.00E-39	-2.53E-33	2.13E-37	2.49E-52	-2.96E-37	9.08E-41	1.41E-42	3.28E-37	0	1.05E-52	-5.11E-52	1.05E-33	2.11E-51	-4.49E-37	-1.23E-51	-1.09E-51	-3.47E-46	4.13E-51	-7.18E-45	-4.64E-37
GLYK	0	2.53E-33	-2.13E-37	0	2.96E-37	-9.08E-41	-9.06E-39	0	-1.06E-50	5.29E-51	0	0	0	0	0	-2.91E-49	5.87E-42	0	7.18E-45	4.64E-37
GLYOX	0	0	0	0	0	0	0	0	0	0	0	-7.12E-58	0	0	0	0	0	0	0	-4.25E-57
GLYOX3	0	0	-3.42E-57	0	1.36E-56	0	-7.00E-57	6.99E-57	-1.40E-56	0	0	0	0	-6.82E-57	0	0	0	1.39E-56	-6.72E-57	0
GLYt2pp	-5.42E-57	-5.27E-57	0	-5.33E-57	0	0	0	0	0	0	1.41E-56	1.12E-24	-5.32E-57	5.31E-57	-5.32E-57	6.33E-57	0	0	0	0
GLYt2rpp	0	0	0	0	0	0	0	0	0	0	0	0	0	0	0	0	0	0	0	0
GLYt4pp	0	0	3.74E-25	0	0	3.69E-25	9.91E-29	1.38E-24	1.66E-24	2.38E-24	0	0	0	0	0	0	5.17E-25	1.26E-24	7.67E-25	4.56E-25
GLYtex	0	0	0	0	0	0	0	0	0	0	0	0	0	0	0	0	0	0	0	0
GMAND	2.60E-56	0	-2.58E-56	5.19E-56	-2.59E-56	-2.67E-50	2.56E-56	0	0	-5.12E-56	0	-5.74E-50	5.18E-56	2.59E-56	-2.59E-56	0	2.59E-56	0	0	0
GMHEPAT	0	2.18E-56	0	0	0	0	-2.34E-47	-2.98E-44	0	0	1.94E-46	2.16E-56	9.57E-35	0	8.65E-56	1.15E-47	2.33E-47	-3.58E-23	3.26E-43	1.15E-47
GMHEPK	0	0	0	0	0	0	0	-2.98E-44	0	-7.64E-51	1.94E-46	0	9.57E-35	0	0	0	0	0	3.26E-43	1.17E-47
GMHEPPA	0	0	0	0	0	0	0	-2.98E-44	0	-8.66E-51	1.94E-46	0	9.57E-35	0	0	0	0	-3.58E-23	3.26E-43	8.90E-48
GMPR	0	0	0	0	0	0	0	0	0	0	0	0	0	0	0	0	0	0	0	0
GMPS2	0.138233598	0.169323044	0.156772393	0.150960793	0.153494262	0.109793731	0.170408723	0.171945244	0.16952354	0.171173878	0.062956347	0.14732654	0.151388321	0.150912862	0.150139378	0.087694866	0.152622125	0.161737114	0.143585631	0.144038418
GMPtex	0	0	0	0	0	0	0	0	0	0	0	0	0	0	0	0	0	0	0	0
GND	3.667032338	4.171246794	3.970823113	4.002948597	3.927496033	1.190260933	1.424259297	1.286647255	1.41526243	1.390339564	1.783899705	2.141168916	2.235374284	2.313185133	2.447337252	3.370108027	4.080192492	4.303974406	4.031338523	3.983512077
GNK	-3.74E-41	0	-2.25E-51	4.00E-42	3.94E-40	3.65E-50	4.26E-43	1.21E-49	-5.51E-43	0	0	1.51E-22	1.68E-22	-3.01E-52	6.01E-52	1.82E-42	0	1.22E-34	0	-5.31E-34
GOFUCR	0	0	0	0	0	-4.97E-31	0	0	0	0	0	-7.96E-26	0	0	0	0	0	0	0	0
GP4GH	1.86E-27	-6.65E-27	-2.42E-27	9.55E-27	4.55E-27	0	-2.11E-25	-3.41E-26	4.03E-26	-2.19E-25	-4.53E-24	-4.73E-33	-3.84E-25	5.36E-27	1.49E-26	3.15E-27	-2.19E-26	1.73E-29	1.41E-26	-3.06E-26
GPDDA1	0	0	0	0	0	0	0	0	0	0	0	0	0	0	0	0	0	0	0	0
GPDDA1pp	1.25E-57	0	-9.89E-57	0	0	-6.78E-52	0	0	0	0	-1.11E-56	0	0	0	-4.95E-57	0	9.89E-57	0	1.98E-56	0
GPDDA2	0	0	-1.41E-50	2.66E-25	0	-1.84E-45	3.08E-50	1.47E-44	-1.90E-50	9.97E-26	0	0	-3.75E-50	2.46E-50	0	-6.01E-50	-6.57E-48	1.37E-40	0	0
GPDDA2pp	0	2.64E-47	-5.31E-48	8.44E-39	4.95E-57	8.90E-52	9.66E-41	-1.68E-49	7.72E-51	-4.20E-42	0	3.17E-55	-1.04E-50	-8.26E-42	0	2.23E-50	5.84E-36	0	4.96E-57	0
GPDDA3	0	0	0	0	0	0	0	0	0	0	0	0	0	0	0	0	0	0	0	0
GPDDA3pp	0	0	0	0	0	0	0	0	0	0	0	0	0	0	-6.49E-52	0	4.94E-57	0	0	0
GPDDA4	0	0	-9.38E-51	-1.44E-49	0	0	-9.06E-39	0	-1.90E-50	9.47E-51	0	0	9.37E-51	0	1.17E-51	-2.87E-49	5.87E-42	-1.89E-50	0	0
GPDDA4pp	-1.00E-39	2.53E-33	-2.13E-37	1.30E-51	1.48E-37	-9.08E-41	-1.41E-42	-3.28E-37	0	-1.29E-51	0	-1.05E-33	0	4.49E-37	0	0	3.45E-46	-2.58E-51	7.18E-45	2.32E-37
GPDDA5	0	0	0	0	0	0	0	0	5.65E-58	0	0	0	0	0	0	0	0	0	0	0
GPDDA5pp	0	-9.82E-57	-2.47E-57	0	0	1.04E-56	5.74E-24	0	2.94E-56	0	0	0	-9.90E-57	5.53E-24	-9.90E-57	0	0	5.66E-24	0	0
GRTT	0.000216034	0.000248059	0.000234896	0.000229211	0.000231588	0.000226837	0.000329429	0.000328451	0.000330422	0.000328885	0.000117247	0.000229684	0.000232797	0.000232922	0.000232074	0.000174053	0.000281079	0.0002908	0.000266525	0.000267529
GSNK	8.77E-05	0.000109903	0.000101082	9.69E-05	9.87E-05	6.74E-05	0.000111689	0.00011322	0.000110836	0.00011243	3.42E-05	9.58E-05	9.89E-05	9.85E-05	9.79E-05	5.20E-05	9.97E-05	0.000106546	9.32E-05	9.36E-05
GSNt2pp	9.39E-56	-9.63E-56	9.52E-56	3.16E-56	-3.16E-56	-1.56E-56	1.28E-55	-3.21E-56	-1.28E-55	0	4.44E-56	1.47E-52	-3.17E-56	-1.27E-55	0	0	-9.51E-56	-9.58E-56	9.44E-56	-3.15E-56
GSNtex	0	-1.84E-56	0	0	0	0	0	0	0	0	-1.96E-56	0	0	0	0	0	0	0	0	0
GSPMDA	0	-1.93E-24	0	-9.16E-26	0	0	9.45E-25	2.50E-56	0	0	0	0	0	-1.26E-56	0	0	5.05E-56	0	-2.73E-43	3.17E-57
GSPMDS	0	0	0	0	0	0	0	0	0	0	0	0	0	0	0	0	0	0	0	0
GTHOXtex	6.87E-58	0	0	0	-6.85E-58	-5.66E-57	0	0	0	0	7.32E-58	0	0	0	-6.85E-58	7.20E-58	0	6.84E-58	0	0
GTHOr	0.000102551	0.000127724	0.00011757	0.000113053	0.000114919	7.60E-05	0.000120364	0.000121187	0.000119406	0.000120948	3.06E-05	8.31E-05	8.55E-05	8.52E-05	8.47E-05	4.60E-05	8.60E-05	9.15E-05	8.06E-05	8.09E-05
GTHPi	0	0	0	0	0	0	0	0	0	0	0	0	0	0	0	0	0	0	0	0
GTHRDHpp	-2.11E-38	-5.96E-38	-6.05E-38	-3.42E-38	4.67E-38	5.68E-40	4.10E-38	-1.18E-38	-4.66E-38	-4.85E-39	-1.49E-40	2.58E-38	6.36E-39	3.06E-38	-4.39E-38	-9.77E-39	-2.89E-38	-4.96E-38	-4.24E-38	2.00E-38
GTHRDabc2pp	0	0	0	0	4.67E-38	0	0	-1.18E-38	0	0	-1.49E-40	0	6.36E-39	0	-4.39E-38	0	0	0	0	0
GTHRDabcpp	2.11E-38	5.96E-38	6.05E-38	3.42E-38	0	-5.68E-40	-4.10E-38	0	4.66E-38	4.85E-39	0	-2.58E-38	0	-3.06E-38	0	9.77E-39	2.89E-38	4.96E-38	4.24E-38	-2.00E-38
GTHRDtex	0	-2.68E-53	0	-1.40E-56	0	0	0	0	0	0	0	0	0	0	0	0	0	0	0	0
GTHS	0	0	0	0	0	0	0	0	0	0	0	0	0	0	0	0	0	0	0	0
GTPCI	0.000607548	0.000706852	0.000666354	0.000648478	0.00065604	0.000499914	0.000709508	0.000708028	0.000709759	0.000709144	0.000316343	0.00064852	0.000659122	0.000658982	0.000656376	0.000418659	0.000663694	0.000690275	0.000634746	0.000634998
GTPCII2	0.000292176	0.000352013	0.000326967	0.000314565	0.000320655	0.000202976	0.000312589	0.000312396	0.00031452	0.000311938	0.000101956	0.000210118	0.000213304	0.000213382	0.000212493	0.000133188	0.000212804	0.000219681	0.000201818	0.000202652
GTPDPDP	0	0	0	0	0	0	0	0	0	0	0	0	0	0	0	0	0	0	0	0
GTPDPK	0	0	0	0	0	0	0	0	0	0	0	0	0	0	0	0	0	0	0	0
GTPHs	0	0	0	0	0	0	0	0	0	0	0	0	0	0	0	0	0	0	0	0
GTPtex	2.96E-55	-9.18E-57	0	9.21E-57	0	0	0	0	0	0	0	9.20E-57	0	0	0	0	0	0	0	0
GUACYC	0	0	0	0	0	0	0	0	0	0	0	0	0	0	0	0	0	0	0	0
GUAD	0	0	0	0	0	0	0	0	0	0	0	0	0	0	0	0	0	0	0	0
GUAPRT	2.89E-48	0	0	0	0	0	0	0	0	0	0	0	0	0	0	0	0	0	0	0
GUAt2pp	0	0	0	0	0	0	0	0	0	0	0	0	4.38E-57	0	0	0	0	0	0	0
GUAtex	0	0	0	0	0	0	0	0	0	0	0	0	0	0	0	0	0	0	0	0
GUAtpp	0	0	0	2.68E-57	-2.69E-57	0	0	2.76E-57	0	-2.77E-57	4.64E-57	0	0	0	0	0	0	0	0	-2.66E-57
GUI1	-9.80E-57	-5.82E-56	0	-1.95E-56	1.95E-56	-2.05E-56	9.71E-57	-1.94E-56	0	-1.94E-56	0	9.74E-57	0	0	0	2.10E-56	0	1.94E-56	0	0
GUI2	0	0	0	0	0	0	0	0	0	0	-8.21E-53	0	0	0	0	0	0	0	0	0
GUR1PPpp	0	-6.15E-56	2.46E-55	0	0	0	1.64E-55	-1.02E-56	0	-1.02E-56	1.07E-56	0	1.03E-56	0	1.03E-56	0	8.21E-56	0	0	0
H2O2tex	0	0	0	0	0	0	0	0	0	0	2.94E-56	0	0	0	0	0	0	0	0	0
H2Otex	-48.33744207	-54.78434337	-52.1829236	-50.77469868	-51.49629743	-36.34012867	-47.89726973	-48.07463035	-47.98425178	-47.92263347	-21.63485136	-39.15471034	-39.74093307	-39.70555865	-39.56252094	-25.53519321	-37.94057936	-38.86018256	-35.93689234	-36.26322339
H2Otpp	-48.33744207	-54.78434337	-52.1829236	-50.77469868	-51.49629743	-36.34012867	-47.89726973	-48.07463035	-47.98425178	-47.92263347	-21.63485136	-39.15471034	-39.74093307	-39.70555865	-39.56252094	-25.53519321	-37.94057936	-38.86018256	-35.93689234	-36.26322339
H2SO	0	0	0	0	0	0	0	0	0	0	0	0	0	0	0	0	0	0	0	0
H2St1pp	0	0	0	0	0	0	0	0	0	0	0	0	0	0	0	0	0	0	0	0
H2Stex	0	0	0	0	0	0	0	0	0	0	0	0	0	0	0	0	0	0	0	0
H2tex	0	0	0	0	0	0	3.67E-56	0	0	0	0	0	0	-3.68E-56	-3.68E-56	0	1.10E-55	-1.84E-56	0	-1.84E-56
H2tpp	-4.00E-56	-8.06E-56	0	0	4.01E-56	0	0	0	0	0	0	0	0	0	0	0	0	0	0	0
HACD1	0.284969747	0.327229781	0.309859263	0.302357436	0.305493835	0.237041944	0.327691413	0.326040778	0.328296274	0.327086309	0.154640829	0.302968577	0.30707668	0.30724159	0.306122661	0.200934266	0.309143729	0.319955656	0.296822163	0.296771839
HACD2	0.284969747	0.327229781	0.309859263	0.302357436	0.305493835	0.237041944	0.327691413	0.326040778	0.328296274	0.327086309	0.154640829	0.302968577	0.30707668	0.30724159	0.306122661	0.200934266	0.309143729	0.319955656	0.296822163	0.296771839
HACD3	0.284969747	0.327229781	0.309859263	0.302357436	0.305493835	0.237041944	0.327691413	0.326040778	0.328296274	0.327086309	0.154640829	0.302968577	0.30707668	0.30724159	0.306122661	0.200934266	0.309143729	0.319955656	0.296822163	0.296771839
HACD4	0.284969143	0.32722908	0.309858634	0.302356886	0.305493226	0.237041772	0.327690612	0.326039935	0.328295432	0.32708551	0.15464024	0.302966644	0.307074705	0.307239626	0.306120731	0.200933608	0.309142228	0.319954173	0.296820881	0.296770463
HACD5	0.284969143	0.32722908	0.309858634	0.302356886	0.305493226	0.237041772	0.327690612	0.326039935	0.328295432	0.32708551	0.15464024	0.302966644	0.307074705	0.307239626	0.306120731	0.200933608	0.309142228	0.319954173	0.296820881	0.296770463
HACD6	0.218888737	0.25134265	0.238003107	0.232242015	0.234650658	0.182082376	0.251703764	0.250436067	0.252168444	0.25123899	0.118789522	0.232716313	0.235871373	0.235998094	0.235138843	0.154349663	0.237463764	0.245767184	0.227999529	0.227961199
HACD7	0.218888737	0.25134265	0.238003107	0.232242015	0.234650658	0.182082376	0.251703764	0.250436067	0.252168444	0.25123899	0.118789522	0.232716313	0.235871373	0.235998094	0.235138843	0.154349663	0.237463764	0.245767184	0.227999529	0.227961199
HACD8	1.87E-50	9.40E-41	1.78E-48	2.70E-48	-6.67E-45	1.03E-46	-6.17E-50	2.46E-49	-2.81E-43	8.41E-44	-5.04E-48	2.10E-33	7.33E-40	-7.02E-31	5.55E-44	-3.82E-44	-9.50E-51	4.35E-27	4.01E-45	1.50E-44
HADPCOADH3	1.01E-53	-2.15E-48	1.03E-53	8.84E-54	1.03E-53	-7.77E-54	1.03E-53	1.03E-53	1.23E-53	1.04E-53	2.56E-53	1.02E-53	-8.02E-54	2.84E-53	-5.84E-51	-4.23E-53	1.02E-53	-8.08E-54	-7.92E-54	7.23E-54
HBZOPT	0.000173293	0.000198983	0.000188424	0.000183864	0.00018577	0.000144158	0.000199273	0.000198269	0.000199641	0.000198905	9.41E-05	0.000184243	0.00018674	0.000186841	0.00018616	0.000122204	0.000188003	0.000194576	0.000180511	0.000180481
HCINNMt2rpp	0	0	4.86E-57	0	0	9.53E-57	0	9.84E-57	0	1.07E-24	0	4.84E-57	1.94E-56	4.86E-57	0	0	-4.86E-57	0	0	0
HCINNMtex	3.70E-56	-4.59E-56	0	0	9.20E-57	0	9.40E-54	9.18E-57	0	1.07E-24	-1.96E-56	1.84E-56	0	9.20E-57	5.52E-56	0	0	0	0	0
HCO3E	0.32513473	0.393160797	0.365621315	0.352992461	0.358468074	0.260914597	0.395355154	0.397885501	0.39382191	0.396662608	0.154136043	0.345951757	0.354519089	0.353661396	0.351959822	0.211097712	0.357398512	0.376968404	0.337617858	0.338468887
HCYSMT	0	0	0	0	0	0	0	0	0	0	0	0	0	0	0	0	0	0	0	0
HCYSMT2	3.70E-51	1.15E-50	0	3.33E-56	-1.58E-28	-1.80E-56	8.25E-57	0	-8.24E-57	1.93E-47	-3.33E-58	-8.33E-57	0	8.32E-57	8.32E-57	0	-1.66E-56	1.65E-56	0	-8.36E-57
HDCAtexi	3.10E-56	2.03E-56	-1.02E-56	0	1.02E-56	6.03E-55	2.03E-56	-1.66E-52	0	8.31E-53	-1.19E-56	5.12E-57	0	0	4.19E-52	0	-1.63E-55	0	0	-5.69E-55
HDCEAtexi	-3.00E-56	-1.29E-51	-3.96E-56	0	9.92E-57	-2.10E-56	0	0	0	-1.97E-56	-1.87E-52	-9.93E-57	-9.92E-57	-9.92E-57	9.92E-57	-1.08E-56	-9.91E-57	-9.88E-57	0	0
HEMEOS	0	6.63E-58	-4.47E-57	-1.97E-57	-6.58E-58	4.71E-05	8.10E-05	8.13E-05	8.15E-05	8.09E-05	-8.58E-34	-1.49E-57	2.98E-57	-2.98E-56	2.98E-57	2.17E-05	4.67E-05	4.82E-05	4.15E-05	4.25E-05
HEPK1	6.18E-53	5.36E-51	0	-3.21E-53	1.34E-53	5.32E-49	8.58E-48	-9.01E-45	9.28E-53	0	4.86E-47	-2.70E-55	2.39E-35	-5.48E-49	-1.30E-52	4.26E-48	-8.54E-48	-8.96E-24	8.14E-44	2.13E-48
HEPK2	-1.86E-52	-1.90E-51	6.23E-48	1.54E-52	8.67E-52	0	6.35E-48	-9.01E-45	1.18E-52	0	4.86E-47	1.96E-55	2.39E-35	-5.48E-49	-1.30E-52	5.55E-48	-6.22E-48	-8.96E-24	8.14E-44	3.07E-48
HEPT1	6.18E-53	-7.30E-52	0	-3.23E-53	1.34E-53	4.13E-49	-2.08E-47	-9.01E-45	9.28E-53	-3.38E-51	4.86E-47	-2.65E-55	2.39E-35	-5.48E-49	-1.30E-52	6.61E-48	-6.82E-48	-8.96E-24	8.14E-44	3.37E-48
HEPT2	6.18E-53	-7.30E-52	0	-3.24E-53	1.34E-53	4.15E-49	-1.41E-47	-9.01E-45	9.27E-53	0	4.86E-47	-2.69E-55	2.39E-35	-5.48E-49	-1.45E-52	6.65E-48	-6.92E-48	-8.96E-24	8.14E-44	3.42E-48
HEPT3	6.18E-53	-1.90E-51	5.46E-48	1.54E-52	8.67E-52	0	5.48E-48	-9.01E-45	1.18E-52	0	4.86E-47	2.13E-55	2.39E-35	-5.48E-49	-1.15E-52	5.45E-48	-5.46E-48	-8.96E-24	8.14E-44	4.09E-48
HEPT4	-1.85E-52	-2.73E-51	0	1.49E-53	-7.11E-52	-7.26E-49	-6.33E-48	-2.74E-45	4.02E-52	-6.18E-51	4.86E-47	4.89E-56	2.39E-35	1.64E-48	4.25E-52	2.80E-48	6.21E-48	-8.96E-24	8.14E-44	4.60E-48
HETZK	0	0	0	0	0	0	0	0	0	0	0	0	0	0	0	0	0	0	0	0
HEX1	0	0	0	0	0	0	0	0	0	0	2.64E-21	1.365129738	1.279931195	1.19937542	1.005742998	0	0	1.69E-22	0	0
HEX4	0	0	0	0	0	0	0	0	0	0	0	0	0	0	0	0	0	0	0	0
HEX7	0	-4.11E-51	0	0	-1.99E-51	8.48E-23	0	5.49E-44	6.35E-42	0	0	-7.29E-35	1.27E-50	-2.63E-43	-1.88E-43	0	0	0	0	0
HEXt2rpp	0	-4.68E-36	4.57E-38	0	8.30E-25	0	-3.84E-37	-9.83E-57	0	-1.32E-48	0	9.68E-57	9.71E-57	0	0	0	-1.21E-57	0	-9.65E-57	0
HG2abcpp	0	0	0	0	0	0	0	0	0	0	0	0	0	0	0	0	0	0	0	0
HG2t3pp	0	0	0	0	0	0	0	0	0	0	0	0	0	0	0	0	0	0	0	0
HG2tex	0	0	0	0	0	0	0	0	0	0	0	0	0	0	0	0	0	0	0	0
HISTD	0.089558457	0.099813239	0.095535708	0.09382985	0.094499865	0.077174208	0.101722577	0.100479354	0.102270407	0.101207862	0.051731274	0.093546126	0.094195927	0.0944249	0.094162565	0.066023859	0.09644234	0.098696022	0.093383335	0.093256648
HISTP	0.089558457	0.099813239	0.095535708	0.09382985	0.094499865	0.077174208	0.101722577	0.100479354	0.102270407	0.101207862	0.051731274	0.093546126	0.094195927	0.0944249	0.094162565	0.066023859	0.09644234	0.098696022	0.093383335	0.093256648
HISabcpp	0	0	0	0	0	0	0	0	0	0	0	0	0	0	0	0	0	0	0	0
HISt2rpp	3.92E-25	4.41E-57	2.84E-27	3.04E-25	1.16E-26	3.56E-25	-1.03E-42	2.27E-43	7.57E-25	1.22E-24	1.79E-24	3.50E-25	2.54E-25	2.54E-25	1.82E-25	5.08E-26	1.82E-25	2.26E-25	2.38E-25	0
HIStex	0	0	0	0	0	0	0	0	0	0	0	0	0	0	0	0	0	0	0	0
HKNDDH	-1.07E-56	-2.23E-56	0	0	0	4.15E-56	4.47E-56	2.23E-56	-2.05E-24	0	-3.73E-56	4.35E-56	8.74E-56	0	0	8.00E-56	2.19E-56	0	4.32E-56	2.16E-56
HKNTDH	1.56E-52	2.23E-56	0	4.35E-56	6.05E-54	4.15E-56	2.23E-56	0	2.63E-44	-2.24E-38	0	0	4.37E-56	1.09E-56	2.18E-56	-2.05E-53	-1.09E-56	-4.43E-56	-2.16E-56	2.16E-56
HMBS	0.000219561	0.000281395	0.000255251	0.00024198	0.000248663	9.43E-05	0.000162122	0.000162665	0.00016319	0.00016195	4.33E-05	0.000136211	0.000139849	0.000139744	0.000138749	4.35E-05	9.35E-05	9.66E-05	8.31E-05	8.52E-05
HMPK1	0	0	0	0	0	0	0	0	0	0	0	0	0	0	0	0	0	0	0	0
HOMt2pp	0	0	0	0	0	0	0	0	0	0	0	0	0	0	0	0	0	0	0	0
HOMtex	0	0	0	0	0	0	-1.94E-57	0	-1.94E-57	-1.94E-57	0	0	0	0	-1.94E-57	0	0	-5.98E-32	0	0
HOPNTAL	-2.07E-52	0	0	-6.75E-56	6.01E-54	-2.29E-47	-3.89E-49	3.36E-56	7.78E-50	0	-7.87E-56	-8.85E-49	6.75E-56	0	0	0	3.37E-56	-3.36E-56	3.38E-56	5.23E-53
HPPK2	0.00051988	0.000596949	0.000565272	0.000551591	0.00055731	0.000432475	0.000597818	0.000594808	0.000598922	0.000596715	0.000282151	0.000552728	0.000560221	0.000560522	0.000558481	0.000366612	0.00056401	0.000583729	0.000541532	0.000541442
HPPPNDO	-1.08E-56	-2.17E-56	0	0	0	4.41E-56	4.35E-56	4.35E-56	1.01E-24	0	-4.46E-56	4.32E-56	8.66E-56	0	0	4.45E-56	1.08E-56	0	6.48E-56	2.16E-56
HPPPNt2rpp	-1.20E-56	0	-4.86E-57	0	-9.70E-57	0	0	6.15E-57	0	0	3.60E-56	0	1.94E-56	-4.86E-57	-4.85E-57	0	0	0	-4.82E-57	0
HPPPNtex	-9.24E-57	-5.51E-56	-1.84E-56	0	0	-9.53E-57	0	0	0	0	3.92E-56	-3.68E-56	0	-1.84E-56	3.68E-56	0	-9.20E-57	0	0	1.84E-56
HPYRI	0	0	0	0	0	0	0	0	0	0	-7.84E-54	0	0	7.89E-56	-5.26E-56	0	-1.32E-56	0	0	-2.62E-56
HPYRRx	0	0	0	0	0	0	0	0	0	0	7.84E-54	-3.42E-56	0	-8.58E-56	3.43E-56	0	0	0	0	0
HPYRRy	0	0	0	0	0	0	0	0	0	0	0	0	0	0	0	0	1.61E-56	0	0	3.18E-56
HSDy	-0.615140159	-0.691910855	-0.659833775	-0.646688354	-0.652020525	-0.520554011	-0.694368476	-0.686676902	-0.697850254	-0.691167453	-0.348667256	-0.647265257	-0.652748553	-0.654116172	-0.652113016	-0.445631368	-0.661458243	-0.678459182	-0.638798047	-0.638119281
HSK	0.480682694	0.541863801	0.516320136	0.505833161	0.510087935	0.404952749	0.542334388	0.536504002	0.544939855	0.539923102	0.270497214	0.504819776	0.509290128	0.51031479	0.508742351	0.34631274	0.515725794	0.529414187	0.497931289	0.497362532
HSST	0.134457466	0.150047054	0.143513639	0.140855193	0.141932591	0.115601262	0.152034088	0.1501729	0.152910399	0.151244351	0.078170041	0.142445481	0.143458425	0.143801382	0.143370665	0.099318627	0.14573245	0.149044995	0.140866758	0.140756748
HSTPT	0.089558457	0.099813239	0.095535708	0.09382985	0.094499865	0.077174208	0.101722577	0.100479354	0.102270407	0.101207862	0.051731274	0.093546126	0.094195927	0.0944249	0.094162565	0.066023859	0.09644234	0.098696022	0.093383335	0.093256648
HXAND	0	0	1.16E-55	9.65E-57	1.93E-56	7.84E-56	0	0	0	0	0	-1.93E-56	-7.74E-56	0	0	-3.97E-56	-1.94E-56	0	1.03E-47	1.03E-47
HXAtex	0	-5.53E-38	-6.15E-37	0	8.30E-25	0	-1.22E-37	0	0	2.58E-34	8.24E-38	0	0	0	0	0	-8.84E-58	0	0	0
HXCT	0	0	0	0	0	0	0	0	0	0	0	0	0	0	0	0	0	0	0	0
HXPRT	0	0	0	0	0	0	0	0	0	0	0	0	0	0	0	0	0	0	0	0
HYD1pp	0	0	0	0	0	0	0	3.49E-56	0	0	0	0	0	0	0	0	0	-1.73E-56	0	0
HYD2pp	0	0	0	0	0	0	0	0	0	0	0	0	0	0	0	0	0	0	0	0
HYD3pp	0	-6.98E-56	0	0	6.84E-56	0	0	0	0	0	0	0	0	0	0	0	0	0	0	0
HYPOE	0	0	0	0	0	0	0	0	0	0	0	0	0	0	0	0	0	0	0	0
HYXNtex	0	0	0	0	0	0	0	0	0	0	0	0	0	0	0	0	0	0	0	0
HYXNtpp	0	6.13E-57	6.14E-57	6.15E-57	1.23E-56	0	6.13E-57	1.23E-56	-6.13E-57	0	0	1.23E-56	0	-6.14E-57	0	0	0	0	0	1.23E-56
Htex	-19.38694645	-21.66340195	-20.79485605	-20.7366778	-20.58226521	-12.19999917	-16.11473522	-15.8059332	-15.73534954	-16.16378713	-10.45084089	-18.76743864	-18.94316612	-18.85169346	-18.64322826	-8.682583829	-11.77690354	-13.77939913	-13.51848369	-12.36323929
ICDHyr	3.466357443	4.013316573	3.809350891	3.491515262	3.746664621	1.416620827	4.444125404	4.629022373	4.617019225	4.435305319	0.49057012	0.919795566	0.928536522	0.930093495	0.927111615	1.006444252	1.969772953	1.407370507	1.067087461	1.473152772
ICHORS	-3.24E-44	2.71E-52	-1.58E-44	2.65E-44	-4.05E-52	6.95E-53	-1.35E-52	-8.28E-39	2.71E-52	6.10E-52	5.73E-52	-3.00E-37	-4.93E-31	3.45E-45	-6.09E-45	1.13E-51	4.38E-44	3.38E-52	-8.85E-48	-8.85E-48
ICHORSi	-1.29E-33	-9.64E-38	-5.23E-33	-1.85E-33	-2.01E-33	5.62E-43	3.56E-43	1.09E-38	8.98E-48	-5.66E-56	-2.55E-50	-1.11E-33	1.46E-30	7.43E-34	-2.03E-34	-1.09E-51	2.23E-42	-3.47E-52	-2.59E-39	6.81E-39
ICHORT	-3.84E-44	0	-3.57E-45	0	0	0	0	2.63E-39	0	0	-2.50E-50	0	-7.55E-38	-1.04E-44	5.51E-44	0	7.15E-44	0	0	0
ICL	0	0	0	0	0	2.080220721	0	0	0	0	0	0	0	0	0	0	0	0	0	0
IDOND	0	0	0	0	0	0	-2.78E-53	-7.77E-43	-3.80E-43	-3.11E-50	-5.85E-53	-2.77E-53	-5.13E-25	0	3.60E-52	-1.69E-28	3.24E-43	-2.56E-40	0	9.96E-34
IDOND2	0	0	0	0	0	0	0	0	0	0	0	0	0	0	0	1.69E-28	-3.24E-43	0	0	-9.96E-34
IDONt2rpp	-3.53E-53	0	2.06E-53	3.88E-54	1.42E-53	9.61E-57	3.05E-53	7.77E-43	3.80E-43	3.11E-50	8.47E-53	0	5.13E-25	9.75E-57	-3.37E-52	1.03E-52	1.29E-53	6.99E-40	0	-4.07E-53
IDONtex	0	0	0	0	0	0	0	0	0	0	0	0	0	0	0	0	0	0	0	0
IG3PS	0.089558457	0.099813239	0.095535708	0.09382985	0.094499865	0.077174208	0.101722577	0.100479354	0.102270407	0.101207862	0.051731274	0.093546126	0.094195927	0.0944249	0.094162565	0.066023859	0.09644234	0.098696022	0.093383335	0.093256648
IGPDH	0.089558457	0.099813239	0.095535708	0.09382985	0.094499865	0.077174208	0.101722577	0.100479354	0.102270407	0.101207862	0.051731274	0.093546126	0.094195927	0.0944249	0.094162565	0.066023859	0.09644234	0.098696022	0.093383335	0.093256648
IGPS	0.056325902	0.061452008	0.059261721	0.058449202	0.058754056	0.048647747	0.060792132	0.059719566	0.061270243	0.060340719	0.034320457	0.058925557	0.059083831	0.059292263	0.059144648	0.042417568	0.059328794	0.060207365	0.05781467	0.057692539
ILETA	-0.257317331	-0.288782445	-0.275642969	-0.270273786	-0.272442985	-0.219077762	-0.291595169	-0.288419696	-0.293038762	-0.290271707	-0.147597396	-0.272976152	-0.27531111	-0.275893171	-0.275095563	-0.189102945	-0.280338818	-0.287476982	-0.270654907	-0.270435087
ILEabcpp	0	0	0	0	0	0	0	0	0	0	0	0	0	0	0	0	0	0	0	0
ILEt2rpp	1.40E-24	1.56E-24	-1.45E-25	1.48E-24	1.27E-26	6.26E-25	-1.84E-24	8.85E-25	1.57E-24	2.77E-24	-5.29E-25	3.28E-25	2.68E-26	3.93E-25	3.55E-25	3.17E-25	4.67E-25	1.70E-24	6.88E-25	4.33E-25
ILEtex	0	0	0	0	0	0	0	0	0	0	0	0	0	0	0	0	0	0	0	0
IMPC	-0.354081525	-0.423360928	-0.395243287	-0.382506907	-0.387984137	-0.287676873	-0.427359116	-0.428994027	-0.426246607	-0.428279104	-0.172995354	-0.375050817	-0.383391256	-0.38272821	-0.381002586	-0.234395848	-0.388074007	-0.407592541	-0.367860097	-0.368594317
IMPD	0.138233598	0.169323044	0.156772393	0.150960793	0.153494262	0.109793731	0.170408723	0.171945244	0.16952354	0.171173878	0.062956347	0.14732654	0.151388321	0.150912862	0.150139378	0.087694866	0.152622125	0.161737114	0.143585631	0.144038418
IMPtex	0	0	2.30E-57	0	0	0	0	0	-2.30E-57	0	-1.61E-52	0	0	0	0	0	0	0	0	0
INDOLEt2pp	0	0	0	0	0	0	0	0	0	0	0	0	0	0	0	0	0	0	0	0
INDOLEt2rpp	-6.90E-45	7.08E-57	1.11E-45	2.74E-26	-6.13E-46	1.41E-56	-7.08E-57	7.08E-57	0	2.12E-56	0	-2.10E-56	2.35E-38	7.02E-57	-1.71E-46	7.05E-57	3.89E-46	-4.94E-56	0	-5.78E-43
INDOLEtex	0	7.87E-57	0	0	0	0	7.87E-57	0	0	0	0	0	0	0	0	0	0	0	0	7.88E-57
INOSTt4pp	0	0	0	0	0	0	0	0	0	0	0	0	0	0	0	0	0	0	0	0
INSH	0	0	0	0	0	0	0	0	0	0	0	0	0	0	0	0	0	0	0	0
INSK	0	0	0	-7.94E-38	0	0	0	0	0	0	0	-1.72E-25	0	0	0	0	0	0	0	0
INSTtex	0	2.28E-57	4.56E-57	0	0	-9.43E-57	0	0	-1.14E-57	0	0	0	9.13E-57	-2.28E-57	-1.14E-57	0	0	0	0	0
INSt2pp	-7.82E-57	-6.42E-56	8.73E-56	-4.74E-56	1.58E-56	-1.56E-56	1.28E-55	0	-6.42E-56	7.22E-56	0	-1.50E-55	1.58E-56	-7.92E-56	4.75E-56	3.45E-56	0	-7.18E-56	0	3.15E-56
INSt2rpp	0	0	0	0	0	0	0	-1.97E-56	0	0	0	0	0	0	0	0	-1.66E-55	0	-4.83E-56	0
INStex	0	1.32E-37	4.09E-57	-2.20E-48	0	-1.80E-50	-3.01E-37	1.32E-36	0	0	1.51E-52	1.64E-56	0	0	0	-4.69E-37	0	0	-4.10E-57	0
IPDDI	5.98E-48	-2.63E-45	-1.31E-43	1.44E-47	3.29E-48	0	8.16E-53	2.44E-52	4.31E-47	1.63E-52	8.58E-34	-3.48E-45	7.96E-53	3.93E-49	2.25E-50	9.65E-48	-4.74E-49	8.08E-53	4.23E-48	0
IPDPS	0.001640458	0.001883645	0.001783689	0.00174052	0.001758569	0.001458904	0.002048407	0.002039452	0.002052957	0.002044752	0.000890314	0.001744108	0.001767751	0.001768701	0.001762263	0.001200246	0.001873125	0.0019384	0.001791768	0.001793567
IPMD	0.430219682	0.480204749	0.459296358	0.450817919	0.45422638	0.363027198	0.47536673	0.469662698	0.477878956	0.47300562	0.249503861	0.454594622	0.457977196	0.458989676	0.45760537	0.314591775	0.459203884	0.469949934	0.444530311	0.44398493
IPPMIa	-0.430219682	-0.480204749	-0.459296358	-0.450817919	-0.45422638	-0.363027198	-0.47536673	-0.469662698	-0.477878956	-0.47300562	-0.249503861	-0.454594622	-0.457977196	-0.458989676	-0.45760537	-0.314591775	-0.459203884	-0.469949934	-0.444530311	-0.44398493
IPPMIb	-0.430219682	-0.480204749	-0.459296358	-0.450817919	-0.45422638	-0.363027198	-0.47536673	-0.469662698	-0.477878956	-0.47300562	-0.249503861	-0.454594622	-0.457977196	-0.458989676	-0.45760537	-0.314591775	-0.459203884	-0.469949934	-0.444530311	-0.44398493
IPPS	0.430219682	0.480204749	0.459296358	0.450817919	0.45422638	0.363027198	0.47536673	0.469662698	0.477878956	0.47300562	0.249503861	0.454594622	0.457977196	0.458989676	0.45760537	0.314591775	0.459203884	0.469949934	0.444530311	0.44398493
ISETACabcpp	0	4.63E-57	0	0	2.25E-57	0	1.15E-56	0	0	9.18E-57	3.94E-57	0	7.29E-53	0	2.25E-57	0	-1.08E-55	-1.85E-56	-8.93E-57	-4.56E-57
ISETACtex	0	0	0	0	0	0	0	0	0	0	0	0	1.02E-52	0	0	4.38E-57	-6.75E-56	0	0	0
K2L4Aabcpp	0.015114595	0.017355235	0.016434278	0.016036525	0.016202823	0.012573453	0.01738052	0.017292995	0.017412613	0.017348428	0.008203038	0.01606959	0.01628743	0.016296183	0.01623686	0.0106586	0.016397614	0.016970903	0.015744094	0.015741469
K2L4Aabctex	0.015114595	0.017355235	0.016434278	0.016036525	0.016202823	0.012573453	0.01738052	0.017292995	0.017412613	0.017348428	0.008203038	0.01606959	0.01628743	0.016296183	0.01623686	0.0106586	0.016397614	0.016970903	0.015744094	0.015741469
KARA1	-0.763086966	-0.857502871	-0.818152938	-0.80195229	-0.808530363	-0.642954603	-0.854585941	-0.845518093	-0.858530239	-0.850870162	-0.435554384	-0.81042031	-0.817545029	-0.819083193	-0.816478636	-0.554177587	-0.821647393	-0.843098727	-0.793755465	-0.792929885
KARA2	0.257317331	0.288782445	0.275642969	0.270273786	0.272442985	0.219077762	0.291595169	0.288419696	0.293038762	0.290271707	0.147597396	0.272976152	0.27531111	0.275893171	0.275095563	0.189102945	0.280338818	0.287476982	0.270654907	0.270435087
KDOCT2	0.03022919	0.03471047	0.032868555	0.03207305	0.032405645	0.025146905	0.03476104	0.03458599	0.034825225	0.034696855	0.016406075	0.03213918	0.03257486	0.032592365	0.03247372	0.0213172	0.032795229	0.033941806	0.031488189	0.031482937
KDOPP	0.03022919	0.03471047	0.032868555	0.03207305	0.032405645	0.025146905	0.03476104	0.03458599	0.034825225	0.034696855	0.016406075	0.03213918	0.03257486	0.032592365	0.03247372	0.0213172	0.032795229	0.033941806	0.031488189	0.031482937
KDOPS	0.03022919	0.03471047	0.032868555	0.03207305	0.032405645	0.025146905	0.03476104	0.03458599	0.034825225	0.034696855	0.016406075	0.03213918	0.03257486	0.032592365	0.03247372	0.0213172	0.032795229	0.033941806	0.031488189	0.031482937
KG6PDC	0	-5.49E-56	0	0	0	0	0	-5.49E-56	0	2.75E-56	0	4.07E-56	0	0	0	0	0	0	5.41E-56	5.41E-56
Kabcpp	0	0	0	0	0	0	0	0	0	0	0	0	0	0	0	0	0	0	0	0
Kt2pp	2.83E-06	3.76E-06	3.36E-06	3.20E-06	3.27E-06	1.95E-06	3.78E-06	3.74E-06	3.79E-06	3.77E-06	8.17E-07	3.18E-06	3.27E-06	3.28E-06	3.25E-06	1.39E-06	3.33E-06	3.57E-06	3.06E-06	3.06E-06
Kt3pp	0	0	0	0	0	0	0	0	0	0	0	0	0	0	0	0	0	0	0	0
Ktex	2.83E-06	3.76E-06	3.36E-06	3.20E-06	3.27E-06	1.95E-06	3.78E-06	3.74E-06	3.79E-06	3.77E-06	8.17E-07	3.18E-06	3.27E-06	3.28E-06	3.25E-06	1.39E-06	3.33E-06	3.57E-06	3.06E-06	3.06E-06
L__LACD2	0	-4.40E-54	0	0	0	1.52E-53	-3.42E-53	1.23E-37	-5.69E-53	-1.61E-51	0	0	0	0	0	5.22E-53	1.88E-43	3.50E-53	-3.55E-44	1.11E-53
L__LACD3	1.36E-52	0	-2.11E-53	-2.00E-53	-9.84E-54	0	0	0	0	0	2.69E-43	1.17E-52	3.67E-22	-5.54E-53	1.86E-53	0	0	0	0	0
L__LACt2rpp	-9.65E-57	0	0	0	0	9.59E-57	0	9.52E-25	-9.93E-57	0	0	0	0	0	0	0	9.80E-57	0	0	-9.72E-57
L__LACtex	0	0	0	0	0	0	0	0	0	0	0	0	0	0	0	0	0	0	0	0
LA4NTpp	2.64E-56	-3.25E-53	5.69E-42	4.49E-54	-2.30E-45	1.22E-53	-2.18E-44	0	-3.05E-53	-1.04E-53	4.80E-52	-1.21E-50	1.01E-33	-2.80E-52	-4.67E-27	-5.89E-54	1.30E-44	3.07E-53	0	-3.78E-52
LACZ	0	-1.25E-55	-1.24E-55	-1.24E-55	-6.19E-56	7.20E-23	1.26E-55	0	0	0	5.04E-56	-1.55E-56	-1.24E-55	0	0	-1.15E-55	0	-1.25E-55	-6.15E-56	0
LACZpp	0	3.79E-56	0	0	3.80E-56	-7.20E-23	-1.52E-55	3.79E-56	0	1.14E-55	-2.06E-56	7.59E-56	-3.80E-56	0	3.80E-56	0	-6.22E-52	0	3.80E-56	3.80E-56
LADGMDH	1.82E-52	-3.49E-56	1.05E-55	-3.51E-56	4.38E-56	0	7.77E-45	1.75E-56	-1.12E-53	7.99E-53	8.44E-56	1.62E-52	-3.66E-53	-1.40E-55	-3.71E-53	-9.60E-51	-2.90E-51	-2.86E-52	4.59E-48	5.08E-48
LALADGLUtex	0	-1.47E-55	0	0	0	0	0	0	0	0	0	0	0	0	2.04E-53	0	0	0	-2.30E-57	0
LALADGLUtpp	-6.57E-57	0	0	0	0	-1.28E-56	0	6.86E-57	0	-6.86E-57	0	0	0	0	0	6.18E-57	0	0	0	0
LALALGLUtex	0	0	0	0	0	0	0	0	0	-4.59E-57	0	0	0	0	0	0	0	-2.30E-53	0	0
LALALGLUtpp	-6.57E-57	0	0	0	0	-6.40E-57	0	0	0	-6.86E-57	0	0	-6.72E-57	6.72E-57	0	0	-6.73E-57	0	0	0
LALDO2x	0	0	0	0	0	0	0	0	0	0	0	0	0	0	0	0	0	0	0	0
LALDO3	0	0	0	0	0	0	0	0	0	0	0	0	0	0	0	0	0	0	0	0
LALGP	0	0	0	0	0	0	0	0	0	0	0	0	0	0	0	0	0	0	0	0
LCADi	1.36E-52	-4.41E-54	-2.10E-53	-2.00E-53	-9.87E-54	1.53E-53	-3.42E-53	3.01E-53	-5.67E-53	-1.61E-51	2.69E-43	1.17E-52	-2.23E-52	-5.53E-53	1.84E-53	5.21E-53	1.88E-43	3.51E-53	-3.55E-44	1.12E-53
LCARR	0	0	0	0	0	0	0	0	0	0	0	0	0	0	0	0	0	0	0	0
LCARS	0	0	0	0	0	-3.24E-53	0	0	0	0	0	-3.28E-53	0	0	0	0	0	0	0	0
LCTSt3ipp	0	0	0	0	0	0	0	0	0	0	0	0	0	0	0	0	0	0	0	0
LCTStex	1.11E-55	-1.47E-55	0	0	7.36E-56	-1.91E-56	0	-7.35E-56	0	0	0	0	7.36E-56	-5.52E-56	0	0	0	0	0	-3.68E-56
LCTStpp	-3.93E-56	-1.21E-55	-7.98E-56	-1.29E-55	0	7.20E-23	1.31E-55	0	0	-3.03E-56	3.67E-56	-7.94E-56	-7.97E-56	1.99E-56	7.96E-56	-3.83E-56	0	-8.04E-56	-7.91E-56	-7.91E-56
LDH_D	0	0	0	0	0	0	0	0	0	0	1.37E-25	4.40E-55	-1.29E-34	0	1.87E-26	-6.29E-43	4.28E-26	0	-5.54E-48	-3.37E-25
LDH_D2	1.88E-52	1.14E-53	2.33E-56	-1.85E-55	4.64E-56	9.08E-48	-7.59E-45	9.40E-56	-4.52E-54	-3.85E-52	0	0	0	0	0	0	0	0	0	0
LEUTAi	0.430219682	0.480204749	0.459296358	0.450817919	0.45422638	0.363027198	0.47536673	0.469662698	0.477878956	0.47300562	0.249503861	0.454594622	0.457977196	0.458989676	0.45760537	0.314591775	0.459203884	0.469949934	0.444530311	0.44398493
LEUabcpp	0	0	0	0	0	0	0	0	0	0	0	0	0	0	0	0	0	0	0	0
LEUt2rpp	-2.33E-24	1.67E-24	-1.02E-24	3.07E-24	2.56E-26	-1.82E-25	1.30E-28	-7.65E-25	1.67E-24	3.32E-24	-1.30E-24	1.26E-24	-7.21E-26	-7.53E-27	1.12E-25	2.27E-25	3.42E-25	1.18E-24	6.35E-25	3.17E-25
LEUtex	0	0	0	0	0	0	0	0	0	0	0	0	0	0	0	0	0	0	0	0
LGTHL	0	0	-1.49E-52	0	0	4.54E-57	0	0	9.12E-57	5.83E-55	0	0	-4.53E-57	0	1.56E-42	0	9.06E-57	0	0	-3.38E-57
LIPACabcpp	0	0	0	0	0	0	3.26E-41	0	0	0	0	0	0	0	0	0	0	0	0	0
LIPAHT2ex	0	0	1.16E-56	-2.38E-53	-1.16E-56	1.82E-55	-5.74E-57	0	0	-9.19E-56	0	5.82E-57	2.32E-56	-1.90E-52	2.32E-56	0	1.85E-55	0	0	3.74E-55
LIPAHTex	-4.71E-56	0	1.16E-56	-5.82E-57	-2.32E-56	0	-1.15E-56	0	0	0	-5.59E-56	0	0	0	-3.80E-52	0	-2.32E-56	-3.78E-52	0	0
LIPATPT	-2.79E-50	-1.61E-50	1.31E-50	4.44E-51	-1.29E-49	-3.46E-25	-2.46E-51	4.85E-50	-3.06E-51	1.59E-54	2.35E-25	-6.46E-48	-3.26E-41	-9.61E-52	1.39E-51	-3.97E-52	-1.78E-50	-2.29E-50	3.81E-51	-8.30E-48
LIPAabcpp	-6.19E-53	7.30E-52	-4.15E-52	1.36E-52	1.69E-52	-4.14E-53	4.20E-38	9.01E-45	-1.69E-55	4.36E-26	-4.86E-47	-8.98E-53	-6.85E-52	5.48E-49	8.51E-53	-4.04E-48	-8.33E-56	1.72E-52	-8.14E-44	0
LIPAabctex	4.73E-26	7.30E-52	0	1.87E-52	-4.53E-50	0	0	0	0	-6.92E-53	-4.86E-47	0	0	5.48E-49	4.78E-52	0	0	0	-8.14E-44	0
LIPOt2pp	0	-5.86E-57	0	0	0	-7.66E-46	0	-5.86E-57	0	0	2.35E-25	5.75E-57	-5.77E-57	0	5.77E-57	0	5.92E-54	0	-5.72E-57	0
LIPOtex	0	0	0	0	0	-7.66E-46	0	0	0	0	0	0	0	0	0	0	0	0	0	0
LPADSS	0.015114595	0.017355235	0.016434278	0.016036525	0.016202823	0.012573453	0.01738052	0.017292995	0.017412613	0.017348428	0.008203038	0.01606959	0.01628743	0.016296183	0.01623686	0.0106586	0.016397614	0.016970903	0.015744094	0.015741469
LPLIPAL1A120pp	4.62E-52	9.48E-34	2.68E-24	6.74E-44	0	2.53E-45	-1.60E-48	2.50E-40	1.32E-51	-5.43E-48	1.88E-52	-2.67E-51	8.15E-56	4.91E-37	1.34E-50	-3.41E-26	-5.86E-42	7.97E-51	-1.43E-37	-6.70E-52
LPLIPAL1A140pp	-1.31E-54	-1.33E-51	-8.34E-53	-1.34E-51	0	0	0	5.00E-40	-6.75E-52	0	4.12E-53	-4.08E-56	-6.68E-52	-1.34E-51	2.67E-51	0	-2.67E-51	-5.57E-51	1.34E-51	0
LPLIPAL1A141pp	1.00E-39	-1.99E-51	-3.34E-52	-1.53E-46	3.34E-52	6.99E-52	1.60E-48	0	2.38E-50	0	8.10E-54	0	-2.67E-51	5.01E-51	2.67E-51	-1.44E-51	3.34E-52	2.04E-52	-6.80E-45	-2.32E-37
LPLIPAL1A160pp	0	-1.01E-56	0	0	-1.48E-37	2.24E-50	-1.28E-51	-2.65E-51	-1.32E-51	0	-3.77E-52	2.10E-33	-2.67E-51	0	4.08E-56	-2.99E-42	-1.33E-51	0	-1.34E-51	-4.09E-56
LPLIPAL1A161pp	-6.72E-52	0	2.67E-51	7.36E-50	1.41E-24	3.48E-26	0	3.27E-37	0	-1.24E-52	7.54E-52	-1.34E-51	2.67E-51	-5.82E-37	0	-5.09E-51	2.67E-51	0	4.59E-45	-9.37E-51
LPLIPAL1A180pp	-6.72E-51	8.28E-53	0	0	-8.16E-56	2.56E-55	2.65E-51	1.16E-51	-1.26E-50	0	3.53E-53	-1.05E-33	6.68E-52	-3.58E-37	-2.67E-51	2.19E-44	2.67E-51	0	-6.70E-52	-7.07E-48
LPLIPAL1A181pp	1.61E-50	6.25E-52	1.33E-51	-7.49E-50	0	-1.40E-50	1.90E-51	0	-1.11E-50	-2.65E-51	-5.43E-50	2.67E-51	-1.34E-51	0	-4.01E-51	-2.88E-51	-1.25E-52	6.64E-52	0	-2.68E-51
LPLIPAL1E120pp	6.72E-52	2.71E-47	-1.60E-50	-6.74E-44	-1.48E-37	1.08E-50	3.21E-48	0	-1.32E-51	-9.52E-49	0	-5.26E-34	0	0	-1.24E-50	-7.20E-52	3.93E-39	0	0	0
LPLIPAL1E140pp	1.34E-51	-1.66E-52	-1.67E-52	1.34E-51	0	-5.59E-51	0	5.64E-51	2.65E-51	9.94E-52	-7.07E-53	-6.28E-47	6.68E-52	2.67E-51	-5.34E-51	2.88E-51	-1.13E-51	2.66E-51	-1.34E-51	6.03E-51
LPLIPAL1E141pp	0	2.65E-51	1.15E-47	-6.71E-44	1.50E-51	-5.68E-51	-3.21E-48	8.29E-52	-2.12E-50	2.65E-51	2.08E-51	-6.69E-52	0	-2.67E-50	-1.34E-51	1.44E-51	3.92E-49	0	1.36E-44	-1.82E-48
LPLIPAL1E160pp	0	-7.19E-25	1.15E-47	0	1.48E-37	0	2.30E-39	6.63E-52	0	5.56E-36	-4.92E-25	-2.10E-33	4.09E-38	2.00E-51	-1.00E-51	-3.60E-51	1.33E-24	2.32E-52	1.92E-51	3.73E-52
LPLIPAL1E161pp	0	2.34E-25	-9.80E-26	0	0	0	1.66E-51	0	-3.31E-52	-1.37E-51	0	5.25E-34	-2.67E-51	3.58E-37	1.34E-51	-1.27E-48	-4.90E-33	4.90E-36	0	0
LPLIPAL1E180pp	1.28E-50	0	1.33E-51	0	1.63E-55	2.80E-51	0	-2.65E-51	2.65E-51	-1.19E-52	1.51E-51	2.10E-33	-6.68E-52	-3.58E-37	5.34E-51	-1.44E-51	0	6.64E-52	2.68E-51	-1.97E-48
LPLIPAL1E181pp	-1.66E-50	2.65E-51	-2.67E-51	7.49E-50	2.34E-51	8.39E-51	3.31E-52	-2.65E-51	1.59E-50	2.65E-51	1.36E-50	-5.35E-51	0	-8.35E-52	7.35E-51	0	-3.26E-55	0	-1.36E-44	-2.68E-51
LPLIPAL1G120pp	1.84E-25	0	-2.13E-37	0	0	1.41E-24	0	0	4.14E-53	3.31E-52	-1.82E-24	0	-8.35E-52	-5.10E-57	0	-1.65E-32	-3.92E-39	0	2.68E-51	-4.02E-51
LPLIPAL1G140pp	0	0	-2.67E-51	-1.57E-35	0	-2.40E-24	-1.41E-42	2.14E-24	0	0	-5.89E-54	-2.12E-24	-1.07E-50	0	0	2.74E-50	1.33E-51	0	0	0
LPLIPAL1G141pp	2.86E-51	0	-5.47E-48	-2.34E-51	1.10E-24	-9.28E-25	-4.04E-56	0	2.70E-24	-8.09E-56	1.89E-54	-6.69E-52	-1.34E-51	0	0	-3.60E-52	1.17E-45	2.33E-51	0	5.36E-51
LPLIPAL1G160pp	-8.70E-35	6.35E-24	6.67E-52	9.30E-25	-2.67E-51	-8.74E-53	0	-1.76E-24	-3.95E-25	0	3.77E-52	0	0	-3.04E-24	-9.85E-37	0	0	1.41E-24	0	0
LPLIPAL1G161pp	0	2.53E-33	0	0	1.48E-37	1.40E-51	0	2.13E-24	0	0	-9.42E-53	-1.05E-33	-8.16E-25	4.49E-37	0	2.32E-24	6.81E-25	0	-4.59E-45	2.32E-37
LPLIPAL1G180pp	0	0	2.73E-48	0	0	-6.99E-52	-2.02E-56	0	0	0	0	2.04E-56	-3.34E-52	6.68E-52	0	0	3.82E-56	1.25E-49	-1.90E-45	1.16E-24
LPLIPAL1G181pp	0	3.98E-51	0	1.34E-51	3.34E-52	2.80E-51	0	1.33E-51	0	0	9.20E-56	-1.20E-51	0	2.92E-24	0	0	2.50E-53	-4.19E-34	1.36E-44	-8.04E-51
LPLIPAL2A120	0	0	0	0	0	0	0	0	0	0	0	0	0	0	0	0	0	0	0	0
LPLIPAL2A140	0	0	0	0	0	0	-8.01E-24	-1.00E-39	0	0	0	0	0	0	0	-7.33E-51	0	0	0	0
LPLIPAL2A141	0	0	0	1.02E-56	0	0	-9.01E-52	0	0	0	0	0	0	-3.58E-51	-4.48E-51	0	0	0	0	2.32E-37
LPLIPAL2A160	0	0	0	0	0	0	0	0	0	0	0	0	0	0	0	0	0	0	0	0
LPLIPAL2A161	0	0	0	0	0	0	0	0	0	0	0	0	0	0	0	0	0	0	0	0
LPLIPAL2A180	0	0	0	0	0	0	0	0	-2.36E-49	0	0	0	0	3.58E-37	0	0	0	0	0	0
LPLIPAL2A181	0	0	0	-3.58E-51	0	0	-2.23E-51	0	0	0	0	0	0	0	0	0	0	0	0	0
LPLIPAL2ATE120	-9.24E-52	0	4.55E-52	6.74E-44	2.96E-37	0	4.22E-48	-5.00E-40	0	0	1.11E-51	1.05E-33	0	-9.82E-37	1.23E-50	-2.07E-51	1.82E-51	0	2.86E-37	7.33E-51
LPLIPAL2ATE140	-2.77E-51	2.25E-52	2.27E-52	0	0	0	0	9.81E-37	-9.02E-52	9.02E-52	0	1.26E-46	-4.56E-52	-2.28E-52	0	1.04E-51	0	0	-1.49E-51	0
LPLIPAL2ATE141	-2.01E-39	3.61E-51	0	6.71E-44	-1.48E-51	-1.08E-44	1.61E-48	-1.81E-51	3.61E-51	-1.80E-51	-4.32E-54	0	0	2.82E-50	6.84E-52	6.22E-51	-2.56E-51	-4.53E-52	-1.36E-44	7.33E-51
LPLIPAL2ATE160	0	-1.67E-36	3.64E-51	1.13E-36	-2.96E-37	9.08E-41	1.59E-48	0	9.02E-51	1.94E-37	-2.70E-37	-5.32E-37	3.64E-51	1.75E-37	-1.55E-50	-5.89E-48	-3.93E-39	1.81E-50	-2.86E-37	-4.65E-37
LPLIPAL2ATE161	0	1.67E-36	0	-1.13E-36	-2.19E-56	-9.08E-41	0	-6.54E-37	-4.62E-52	-1.94E-37	0	1.05E-33	1.12E-53	4.49E-37	0	6.46E-51	8.51E-52	0	0	4.65E-37
LPLIPAL2ATE180	-1.21E-50	-1.80E-51	0	0	-2.28E-52	0	3.61E-51	1.81E-51	-9.02E-52	1.19E-52	2.77E-51	-2.10E-33	0	3.58E-37	-1.82E-51	2.07E-51	3.64E-51	-4.53E-52	0	1.97E-48
LPLIPAL2ATE181	-7.25E-52	-2.85E-51	2.86E-51	0	-5.74E-51	3.09E-51	0	2.85E-51	-1.23E-50	0	1.91E-50	0	0	5.38E-52	2.87E-51	4.04E-48	0	0	1.36E-44	2.88E-51
LPLIPAL2ATG120	9.24E-52	0	-3.13E-52	-6.74E-44	-2.96E-37	9.91E-52	-4.22E-48	5.00E-40	9.02E-52	0	0	-1.05E-33	1.71E-52	9.82E-37	-1.23E-50	2.59E-51	-2.73E-51	0	-2.86E-37	0
LPLIPAL2ATG140	1.85E-51	0	-1.14E-52	0	0	-2.42E-55	0	-9.81E-37	0	-9.02E-52	0	-1.26E-46	0	0	0	-9.07E-52	2.78E-56	3.62E-51	1.83E-51	-4.58E-52
LPLIPAL2ATG141	2.01E-39	-9.02E-52	0	-6.71E-44	1.54E-51	1.08E-44	-1.61E-48	1.81E-51	0	3.61E-51	0	-3.65E-51	0	-2.55E-50	-4.56E-52	-7.25E-51	3.64E-51	0	1.36E-44	3.66E-51
LPLIPAL2ATG160	0	1.67E-36	-3.64E-51	-1.13E-36	2.96E-37	-9.08E-41	-1.59E-48	0	-1.44E-50	-1.94E-37	2.70E-37	5.32E-37	0	-1.75E-37	1.55E-50	5.89E-48	3.93E-39	-1.81E-50	2.86E-37	4.65E-37
LPLIPAL2ATG161	4.53E-53	-1.67E-36	0	1.13E-36	0	9.08E-41	5.34E-52	6.54E-37	4.62E-52	1.94E-37	1.59E-55	-1.05E-33	0	-4.49E-37	-5.60E-54	-4.84E-51	-1.79E-52	0	3.60E-52	-4.65E-37
LPLIPAL2ATG180	1.20E-50	9.02E-52	0	0	0	-4.96E-52	-1.08E-50	-1.81E-51	9.02E-52	0	-2.49E-51	2.10E-33	0	-3.58E-37	0	0	-1.82E-51	0	1.12E-55	-1.97E-48
LPLIPAL2ATG181	1.45E-51	0	-2.86E-51	8.98E-53	5.74E-51	-3.09E-51	0	-1.43E-51	1.23E-50	0	-1.91E-50	0	0	-7.17E-52	0	-4.04E-48	0	0	-1.36E-44	1.41E-54
LPLIPAL2E120	0	0	0	0	0	0	0	0	0	0	0	0	0	0	0	0	0	0	0	0
LPLIPAL2E140	0	0	0	0	4.84E-52	2.58E-51	0	-9.81E-37	0	0	4.07E-53	0	0	0	0	-6.48E-51	0	0	2.22E-47	-1.45E-48
LPLIPAL2E141	0	0	0	0	-6.19E-52	1.08E-44	0	-3.89E-56	0	0	-5.60E-51	0	0	0	0	0	0	0	0	1.84E-48
LPLIPAL2E160	2.01E-39	1.67E-36	0	0	0	0	0	0	0	0	2.70E-37	0	0	0	0	0	0	0	0	0
LPLIPAL2E161	0	-1.67E-36	0	0	0	0	0	0	0	0	0	0	0	0	0	0	0	0	0	0
LPLIPAL2E180	0	0	0	0	-1.95E-53	1.29E-51	0	0	0	0	-6.52E-52	0	0	0	0	0	0	0	5.06E-51	0
LPLIPAL2E181	-1.26E-51	0	0	0	2.53E-51	-4.12E-51	0	0	0	0	0	6.33E-51	0	0	0	0	0	0	0	-2.53E-51
LPLIPAL2G120	0	0	0	0	0	0	0	0	0	0	-2.70E-37	0	0	0	0	0	0	0	0	0
LPLIPAL2G140	-1.28E-51	0	0	0	0	0	8.01E-24	0	0	0	0	0	0	0	0	0	0	0	0	0
LPLIPAL2G141	0	0	0	0	0	0	0	0	0	0	0	0	0	1.52E-50	0	0	0	0	0	0
LPLIPAL2G160	-3.01E-39	0	0	0	2.96E-37	0	0	-1.25E-39	0	0	0	0	0	0	0	0	0	0	0	0
LPLIPAL2G161	0	0	0	0	-2.96E-37	-9.08E-41	0	0	0	0	0	2.10E-33	0	0	0	0	0	0	0	0
LPLIPAL2G180	-1.19E-50	0	0	0	0	0	0	3.05E-51	0	0	0	-2.10E-33	0	0	0	0	0	0	0	9.83E-49
LPLIPAL2G181	0	0	0	0	0	0	0	0	0	0	0	0	0	0	0	0	0	0	0	0
LSERDHr	-5.88E-54	-7.87E-54	5.40E-25	0	-2.21E-26	7.79E-57	-3.29E-24	7.67E-54	1.32E-53	1.82E-54	-8.59E-25	-6.31E-54	-3.69E-56	-1.48E-56	0	7.49E-54	-5.17E-54	-4.25E-26	2.21E-56	0
LYSDC	-1.84E-53	0	4.26E-53	0	-3.17E-27	-3.04E-25	1.28E-57	-8.38E-26	1.28E-57	-1.80E-24	-5.24E-54	0	6.54E-26	-8.26E-53	0	4.10E-53	2.13E-55	0	-4.50E-25	-8.21E-53
LYSabcpp	0	0	0	0	0	0	0	0	0	0	0	0	0	0	0	0	0	0	0	0
LYSt2pp	2.05E-24	8.73E-25	-4.25E-25	-9.80E-25	5.82E-57	5.82E-57	-1.01E-42	0	8.77E-25	-5.88E-57	0	1.78E-24	0	3.68E-25	2.43E-25	1.92E-25	-5.83E-57	3.72E-25	1.16E-56	2.58E-25
LYSt3pp	0	0	0	0	0	0	0	0	0	0	0	0	0	0	0	0	0	0	0	0
LYStex	0	0	0	0	0	0	0	0	0	0	0	0	0	0	0	0	0	0	0	0
LYXI	0	0	0	0	0	0	0	0	0	0	0	0	0	0	0	7.32E-56	0	0	0	0
LYXt2pp	0	0	0	0	0	9.42E-57	0	0	0	-9.76E-57	-8.87E-57	0	-9.62E-57	9.62E-57	0	-9.24E-57	0	0	0	0
LYXtex	0	0	0	0	0	0	0	0	0	0	0	0	0	0	0	0	0	0	0	0
M1PD	1.27E-56	6.33E-57	2.53E-56	-2.58E-43	6.33E-57	1.98E-56	5.07E-56	2.53E-56	2.53E-56	1.06E-24	-7.07E-57	1.27E-56	0	0	-1.27E-56	2.73E-56	-2.53E-56	2.53E-56	6.33E-57	0
MALCOAMT	6.29E-08	8.30E-08	7.44E-08	7.08E-08	7.23E-08	4.35E-08	8.32E-08	8.24E-08	8.35E-08	8.29E-08	1.85E-08	7.11E-08	7.31E-08	7.32E-08	7.26E-08	3.13E-08	7.41E-08	7.93E-08	6.83E-08	6.83E-08
MALDDH	0	0	-1.43E-56	0	0	1.48E-56	0	0	0	1.43E-56	3.07E-56	0	-1.43E-56	0	0	0	-1.43E-56	-1.43E-56	0	0
MALDt2_2pp	0	0	-8.05E-57	0	0	8.16E-57	-8.11E-57	0	0	1.62E-56	1.60E-56	0	0	0	0	0	0	-8.08E-57	0	0
MALDtex	0	0	0	0	0	0	0	0	0	0	0	0	0	0	0	0	0	0	0	0
MALS	0.000588636	0.000684057	0.000645071	0.000627897	0.000635164	2.080705642	0.000686877	0.000685216	0.000687284	0.000686407	0.000308422	0.000629157	0.000639272	0.000639202	0.000636696	0.000407186	0.000643957	0.000669404	0.000615943	0.00061618
MALTATr	0	0	0	0	0	0	0	0	0	0	0	0	0	0	0	0	0	0	0	0
MALTHXabcpp	0	0	0	0	0	0	0	0	0	0	0	0	0	0	0	0	0	0	0	0
MALTHXtexi	0	0	0	0	0	0	0	0	0	0	0	0	0	0	0	0	0	0	0	0
MALTPTabcpp	0	0	-1.06E-56	0	0	0	2.14E-56	0	0	1.07E-56	0	-1.06E-56	0	1.06E-56	0	0	1.06E-56	0	1.06E-56	1.06E-56
MALTPTtexi	0	0	0	0	0	0	0	8.15E-57	0	0	0	0	0	0	0	0	0	0	0	0
MALTTRabcpp	0	0	-1.06E-56	0	0	0	1.07E-56	0	0	0	0	-1.06E-56	1.06E-56	0	-1.06E-56	0	1.06E-56	5.50E-23	1.06E-56	1.06E-56
MALTTRtexi	0	0	0	0	0	0	0	8.15E-57	0	0	0	0	0	0	0	0	0	5.50E-23	0	0
MALTTTRabcpp	0	0	-1.06E-56	0	0	0	1.07E-56	0	0	0	0	-1.06E-56	1.06E-56	0	-1.06E-56	0	1.06E-56	0	1.06E-56	1.06E-56
MALTTTRtexi	0	0	0	0	0	0	0	8.15E-57	0	0	0	0	0	0	0	0	0	0	0	0
MALTabcpp	0	-2.14E-56	-1.06E-56	0	0	0	1.07E-56	-1.07E-56	0	0	0	-1.06E-56	1.06E-56	0	0	0	1.06E-56	1.07E-56	1.06E-56	4.83E-49
MALTptspp	0	0	0	0	0	0	0	0	0	0	0	0	0	0	0	0	0	0	0	0
MALTtexi	0	0	0	0	0	0	0	0	0	0	0	0	0	0	0	0	0	0	0	-2.62E-55
MALt2_2pp	0	0	0	-8.03E-57	0	0	-8.11E-57	0	-8.11E-57	0	0	0	0	0	0	8.18E-57	0	0	0	8.02E-57
MALt2_3pp	0	0	0	0	0	0	0	0	0	0	0	0	0	0	0	0	0	0	0	0
MALt3pp	0	0	0	0	0	0	0	0	0	0	0	0	0	0	0	0	0	0	0	0
MALtex	0	0	0	0	0	0	0	0	0	0	0	0	0	0	0	0	0	0	0	0
MAN1PT2	0	0	0	4.94E-56	0	0	0	2.50E-56	0	-7.52E-56	0	-5.74E-50	0	0	0	0	0	0	0	0
MAN6PI	-4.41E-56	-4.59E-56	-4.67E-56	-5.50E-56	0	2.67E-50	-6.12E-56	-3.83E-57	1.53E-56	-2.02E-23	0	5.74E-50	-5.47E-56	-3.90E-56	6.25E-56	1.86E-56	-3.51E-56	1.54E-56	1.58E-56	0
MAN6Pt6_2pp	-6.87E-57	0	-6.84E-57	6.84E-57	0	7.19E-57	6.85E-57	0	0	0	-1.29E-56	0	0	6.84E-57	0	7.13E-57	0	6.84E-57	0	0
MAN6Ptex	0	0	0	0	0	0	0	0	0	0	0	0	0	0	0	0	0	0	0	0
MANAO	1.67E-53	3.61E-54	1.86E-53	-2.29E-53	6.84E-54	6.81E-53	4.67E-53	-1.70E-53	-3.47E-53	-7.96E-54	5.04E-55	2.58E-53	-3.11E-53	-3.36E-53	-1.60E-53	-5.60E-53	-3.89E-53	8.70E-54	1.15E-53	-3.04E-53
MANGLYCptspp	0	-3.01E-56	-6.05E-56	3.03E-56	3.03E-56	0	1.51E-56	-1.09E-33	1.20E-55	6.02E-56	0	-6.06E-56	0	0	0	-3.49E-24	3.02E-56	0	1.56E-53	6.45E-24
MANGLYCtex	1.85E-56	-1.84E-56	-1.84E-56	1.84E-56	0	0	0	0	7.35E-56	3.67E-56	0	-1.84E-56	0	0	0	0	3.68E-56	0	2.83E-53	0
MANPGH	0	0	0	0	0	0	0	0	0	0	0	0	0	2.99E-56	0	0	0	0	0	0
MANptspp	5.58E-56	5.49E-56	-6.90E-57	-1.11E-55	0	5.87E-56	-5.49E-56	-2.20E-55	-1.10E-55	-1.65E-55	-6.32E-56	0	0	5.52E-56	-5.53E-56	-6.04E-56	-1.10E-55	5.50E-56	0	-5.54E-56
MANtex	7.39E-56	0	0	-7.36E-56	0	7.62E-56	0	-2.20E-55	-7.35E-56	-1.47E-55	-7.84E-56	-1.47E-55	-7.36E-56	0	1.47E-55	1.55E-55	2.94E-55	0	0	0
MCITD	-2.20E-56	1.07E-56	-7.09E-44	1.63E-56	-8.68E-56	-3.86E-52	0	1.49E-50	-1.72E-55	-1.42E-39	0	-2.17E-56	1.30E-55	0	0	-4.25E-55	5.11E-53	0	-1.35E-36	0
MCITL2	0	0	-7.09E-44	0	-6.93E-56	0	8.60E-57	1.49E-50	0	-6.88E-56	0	0	0	0	0	0	0	3.45E-56	0	-6.95E-56
MCITS	0	0	-7.09E-44	0	0	0	0	1.49E-50	0	0	0	0	0	0	0	0	0	0	0	0
MCPST	-2.81E-24	-6.81E-40	4.59E-25	2.88E-25	3.91E-31	0	-1.13E-38	-9.19E-39	-4.11E-44	5.01E-44	-4.53E-25	-7.53E-56	-6.03E-24	-3.37E-56	-3.74E-26	-1.93E-24	1.25E-32	-7.13E-25	6.34E-26	3.37E-25
MCTP1App	0.010797027	0.012397616	0.011739735	0.011455603	0.011574397	0.008981776	0.012415678	0.012353155	0.012438604	0.012392753	0.005859795	0.011479223	0.011634836	0.011641088	0.011598711	0.007613912	0.011713545	0.012123071	0.011246707	0.011244831
MCTP1Bpp	0	0	-5.42E-56	0	0	8.16E-48	-1.27E-46	0	0	0	0	2.61E-51	0	0	0	3.08E-38	0	0	-9.82E-25	1.34E-48
MCTP2App	0	0	3.19E-56	0	3.20E-56	0	3.15E-56	3.15E-56	0	0	0	-3.21E-56	0	0	0	0	0	4.50E-49	0	0
MDDCP1pp	2.64E-52	0	-3.97E-55	-1.32E-55	2.63E-55	3.05E-54	-6.90E-53	-8.77E-56	0	0	1.99E-55	1.37E-54	0	8.75E-56	-2.21E-55	0	2.95E-52	0	8.84E-56	-1.33E-55
MDDCP2pp	0	0	1.77E-55	4.43E-56	0	0	0	0	1.76E-55	0	-9.98E-56	0	0	0	0	0	7.25E-52	0	0	0
MDDCP3pp	6.81E-52	4.54E-53	0	2.65E-54	0	0	0	0	-1.65E-55	8.45E-53	0	1.92E-53	3.39E-52	-8.41E-53	0	0	-1.20E-52	0	0	0
MDDCP4pp	0	4.54E-53	0	2.66E-54	1.01E-52	0	0	0	-8.80E-56	9.01E-53	0	1.92E-53	2.72E-52	0	0	0	-1.20E-52	-1.76E-55	5.55E-57	0
MDDCP5pp	6.51E-52	-9.02E-53	-6.43E-52	-5.37E-54	-2.01E-52	6.04E-51	-2.67E-51	-8.74E-56	-6.99E-55	-2.00E-52	9.89E-56	-1.58E-43	-8.79E-56	1.74E-55	0	0	8.79E-56	1.75E-55	8.87E-48	-3.53E-55
MDDEP1pp	0	0	0	0	0	0	0	0	0	0	0	0	0	0	0	0	0	1.32E-55	0	0
MDDEP2pp	0	0	0	0	0	0	0	0	0	0	0	0	0	0	0	1.84E-48	0	0	0	0
MDDEP3pp	0	0	0	0	0	0	0	0	0	0	0	0	0	0	0	0	0	0	0	0
MDDEP4pp	0	0	0	0	0	0	0	0	9.75E-56	0	-1.06E-55	0	0	-9.80E-56	9.80E-56	0	8.03E-52	9.77E-56	3.93E-55	9.82E-56
MDH	0	0	0	0	0	0	0	0	0	0	0.367231144	0.766219608	0.780940068	0.780203023	0.776925769	0.868793425	1.824734266	1.272099926	0.916558107	1.324494291
MDH2	0	3.891650851	0	0	0	5.441133568	4.32861173	4.523592159	4.496418548	4.324325644	0	0	0	0	0	0	0	0	0	0
MDH3	3.32492281	0	3.680525979	3.358112209	3.615529688	0	0	0	0	0	0	0	0	0	0	0	0	0	0	0
ME1	0	0	0	0	0	0	0	0	0	0	0	0	0	0	0	0	0	0	0	0
ME2	0	0	0	0	0	0	0	0	0	0	0	0	0	0	0	0	0	0	0	0
MECDPS	0.0019324	0.002225682	0.002105413	0.002053162	0.002075076	0.001744761	0.002472972	0.002464147	0.002477873	0.00246932	0.001038187	0.002056842	0.002086097	0.002086839	0.002079083	0.001420253	0.002240202	0.002320692	0.002138934	0.002142031
MELIBt2pp	-8.02E-56	0	-1.02E-56	0	0	0	-1.65E-55	0	0	-3.30E-55	0	-2.03E-56	-1.02E-56	0	-8.12E-56	9.76E-57	0	0	0	0
MELIBt3ipp	0	0	0	0	0	0	0	0	0	0	0	0	0	0	0	0	0	0	0	0
MELIBtex	1.85E-56	0	0	0	0	0	-1.47E-55	0	0	0	0	0	0	0	-7.36E-56	0	0	0	0	0
MEOHtex	-6.29E-08	-8.30E-08	-7.44E-08	-7.08E-08	-7.23E-08	-4.35E-08	-8.32E-08	-8.24E-08	-8.35E-08	-8.29E-08	-1.85E-08	-7.11E-08	-7.31E-08	-7.31E-08	-7.26E-08	-3.13E-08	-7.41E-08	-7.93E-08	-6.83E-08	-6.83E-08
MEOHtrpp	-6.29E-08	-8.30E-08	-7.44E-08	-7.08E-08	-7.23E-08	-4.35E-08	-8.32E-08	-8.24E-08	-8.35E-08	-8.29E-08	-1.85E-08	-7.11E-08	-7.31E-08	-7.31E-08	-7.26E-08	-3.13E-08	-7.41E-08	-7.93E-08	-6.83E-08	-6.83E-08
MEPCT	0.0019324	0.002225682	0.002105413	0.002053162	0.002075076	0.001744761	0.002472972	0.002464147	0.002477873	0.00246932	0.001038187	0.002056842	0.002086097	0.002086839	0.002079083	0.001420253	0.002240202	0.002320692	0.002138934	0.002142031
METAT	0.004042563	0.005066453	0.004659056	0.004465954	0.004550742	0.003109385	0.005151754	0.005217768	0.005115078	0.005183746	0.001573487	0.004426385	0.004568476	0.004549276	0.004523127	0.002395073	0.004611806	0.00492493	0.004307433	0.004324229
METDabcpp	0	0	0	0	0	0	0	0	0	0	0	0	0	0	0	0	0	0	0	0
METDtex	0	0	0	0	0	0	0	0	0	0	0	0	0	0	0	0	0	0	0	0
METOX1s	0	0	0	0	0	0	0	0	0	0	0	0	0	0	0	0	0	0	0	0
METOX2s	0	0	0	0	0	0	0	0	0	0	0	0	0	0	0	0	0	0	0	0
METS	0.138136079	0.154657563	0.147753557	0.144918871	0.146073863	0.118437326	0.156738702	0.154939306	0.157581455	0.155978616	0.079618149	0.146516148	0.147660083	0.147985213	0.147530355	0.101520519	0.149974158	0.153574765	0.144827742	0.144733653
METSOX1abcpp	-2.87E-45	1.50E-55	-4.97E-45	0	6.76E-47	8.97E-44	-2.85E-50	5.87E-56	1.80E-47	9.62E-56	1.67E-43	7.96E-26	5.22E-57	0	5.22E-56	0	-5.24E-57	0	5.16E-57	0
METSOX1tex	0	0	0	0	0	0	0	0	0	0	0	0	0	0	0	0	0	0	0	0
METSOX2abcpp	2.04E-56	2.13E-56	0	-3.11E-56	0	0	-1.60E-56	5.32E-57	2.14E-56	-1.07E-56	0	-3.63E-56	1.04E-56	5.22E-57	4.17E-56	2.74E-46	-5.23E-57	5.29E-57	0	-1.25E-44
METSOX2tex	0	0	0	0	0	0	0	0	0	0	0	0	0	0	0	0	0	0	0	0
METabcpp	-9.08E-57	0	-8.97E-57	9.00E-57	0	0	-7.42E-43	0	0	0	-1.12E-56	0	-8.98E-57	1.48E-25	0	0	0	1.35E-25	0	0
METtex	0	0	0	0	0	0	0	0	0	0	0	0	0	0	0	0	0	0	0	0
MG2t3_2pp	0.013124226	0.016468453	0.015138563	0.014507407	0.014784559	0.009997137	0.016668695	0.016893059	0.016546367	0.016776421	0.00508027	0.014365552	0.014833169	0.014769028	0.014684517	0.007741665	0.01493529	0.0159679	0.013954814	0.014005387
MG2tex	0.013124226	0.016468453	0.015138563	0.014507407	0.014784559	0.009997137	0.016668695	0.016893059	0.016546367	0.016776421	0.00508027	0.014365552	0.014833169	0.014769028	0.014684517	0.007741665	0.01493529	0.0159679	0.013954814	0.014005387
MG2tpp	0	0	0	0	0	0	0	0	0	0	0	0	0	0	0	0	0	0	0	0
MG2uabcpp	0	0	0	0	0	0	0	0	0	0	0	0	0	0	0	0	0	0	0	0
MGSA	0	0	0	0	0	0	0	0	0	-2.08E-50	0	0	0	0	-1.74E-57	0	0	0	0	0
MI1PP	1.69E-56	0	-1.70E-56	0	4.24E-56	0	0	-6.85E-52	-1.07E-57	0	0	0	0	1.70E-56	4.24E-57	0	0	-5.11E-26	-6.43E-25	0
MICITDr	0	0	-7.09E-44	0	0	0	0	1.49E-50	0	0	0	0	0	0	0	0	0	0	0	0
MINCYCtex	0	0	0	0	0	0	0	0	0	0	0	0	0	0	0	0	0	0	0	0
MINCYCtpp	0	0	0	0	0	0	0	0	0	0	0	0	0	0	0	0	0	0	0	0
MINOHPtexi	0	0	0	0	0	0	0	0	0	0	0	0	0	0	0	0	0	0	0	0
MLDCP1App	0	0	0	0	0	0	0	0	0	0	0	0	0	0	0	0	0	0	0	0
MLDCP1Bpp	0	0	0	0	0	0	0	0	0	0	0	0	0	0	0	0	0	0	0	0
MLDCP2App	6.51E-52	-8.98E-53	-6.43E-52	-5.31E-54	-2.01E-52	1.11E-50	-2.67E-51	-1.02E-55	-7.68E-55	-3.01E-52	2.15E-55	-1.58E-43	-1.44E-55	1.64E-55	0	0	9.23E-56	8.20E-56	1.10E-47	-3.28E-55
MLDCP2Bpp	0	0	0	0	0	0	0	0	0	0	0	0	0	0	0	0	0	0	0	0
MLDCP3App	0	3.28E-55	0	0	0	3.13E-48	-3.92E-45	0	0	0	0	0	0	0	0	0	0	0	0	4.13E-48
MLDEP1pp	0	0	0	0	0	3.13E-48	-3.92E-45	0	0	0	-3.44E-55	0	0	8.34E-25	0	3.08E-38	0	0	-2.75E-48	4.13E-48
MLDEP2pp	0	0	0	0	0	0	0	0	0	0	0	0	0	0	0	0	0	0	0	0
MLTG1	6.90E-54	-9.40E-54	-6.48E-54	1.73E-52	-6.57E-54	-3.69E-55	1.77E-49	2.73E-54	2.36E-53	-7.75E-45	-3.70E-53	-1.50E-53	-3.36E-53	-4.92E-45	0	7.91E-55	-3.33E-50	5.50E-23	-1.17E-53	-8.77E-54
MLTG2	0	0	0	0	0	0	0	0	0	0	0	0	0	0	0	0	0	0	0	0
MLTG3	0	0	0	0	0	0	0	0	0	0	0	0	0	0	0	0	0	0	0	0
MLTG4	0	0	0	0	0	0	0	0	0	0	0	0	0	0	0	0	0	0	0	0
MLTG5	0	0	0	0	0	0	0	0	0	0	0	0	0	0	0	0	0	0	0	0
MLTGY1pp	-2.74E-53	4.54E-53	0	2.65E-54	1.01E-52	0	1.32E-51	4.35E-56	-2.38E-56	9.97E-53	7.45E-56	2.63E-55	2.00E-52	0	0	-4.29E-52	-1.20E-52	-4.36E-56	0	0
MLTGY2pp	5.61E-52	-9.07E-53	-6.43E-52	-5.33E-54	-2.01E-52	0	-2.67E-51	-6.16E-56	0	-2.00E-52	7.02E-56	0	-6.19E-56	0	-3.39E-56	0	6.19E-56	6.17E-56	9.13E-48	0
MLTGY3pp	-2.42E-56	2.44E-53	0	2.25E-53	1.79E-52	-2.91E-49	-3.92E-45	2.18E-56	0	2.43E-53	0	0	2.19E-56	0	3.93E-52	0	0	0	0	1.60E-48
MLTGY4pp	0	-6.75E-56	5.43E-55	6.20E-56	-2.48E-55	0	1.26E-52	6.16E-56	1.01E-55	0	-7.02E-56	-9.92E-55	0	0	1.36E-55	3.70E-56	0	6.17E-56	0	6.21E-56
MLTP1	6.60E-54	0	0	3.14E-52	-1.83E-53	0	1.77E-49	1.25E-53	3.18E-42	0	-3.68E-53	0	-3.36E-53	0	0	0	-9.68E-50	5.50E-23	-4.64E-53	-2.85E-53
MLTP2	6.60E-54	2.23E-55	-2.86E-53	0	0	0	5.31E-49	0	0	0	0	0	-3.35E-53	-4.92E-45	0	0	-3.13E-50	0	0	0
MLTP3	0	0	0	0	0	9.36E-55	0	0	0	-3.10E-44	-1.35E-52	-5.00E-53	-3.44E-35	-1.97E-44	2.28E-52	1.86E-54	0	0	0	0
MMCD	0	0	0	0	0	0	4.83E-56	0	0	0	0	0	0	0	8.45E-54	0	0	0	0	4.11E-25
MMETt2pp	3.70E-51	1.15E-50	0	2.97E-56	-1.58E-28	-1.95E-56	1.01E-56	0	-1.01E-56	1.93E-47	-2.87E-58	-9.92E-57	0	9.95E-57	9.94E-57	0	-1.99E-56	2.01E-56	0	0
MMETtex	0	0	0	0	0	0	0	0	0	0	0	0	0	0	0	0	0	0	0	0
MMM	3.40E-56	0	0	-4.69E-31	0	0	5.01E-56	0	3.20E-50	0	4.04E-36	0	0	0	8.45E-54	1.51E-55	1.21E-52	5.95E-25	0	1.51E-25
MN2t3pp	0	0	0	0	0	0	0	0	0	0	0	0	0	0	0	0	0	0	0	0
MN2tpp	1.33E-05	1.78E-05	1.59E-05	1.46E-05	1.54E-05	5.87E-06	1.90E-05	1.94E-05	1.95E-05	1.89E-05	1.62E-06	8.14E-06	8.38E-06	8.39E-06	8.32E-06	2.80E-06	1.11E-05	1.03E-05	8.22E-06	9.21E-06
MN6PP	3.42E-56	3.44E-56	0	0	0	-2.67E-50	6.88E-56	0	0	0	0	0	6.84E-56	3.42E-56	-6.84E-56	0	3.42E-56	0	0	0
MNLptspp	0	0	0	0	0	2.41E-56	0	0	0	-3.00E-56	0	0	0	-7.55E-57	0	2.50E-56	-3.02E-56	0	7.58E-57	0
MNLtex	0	0	0	0	0	0	0	0	0	0	0	1.84E-56	0	0	-3.68E-56	0	-1.84E-56	0	-1.84E-56	0
MNNH	-1.67E-53	-3.57E-54	-1.86E-53	2.29E-53	-6.81E-54	-6.81E-53	-4.67E-53	1.71E-53	3.47E-53	7.92E-54	-4.87E-55	-2.58E-53	3.11E-53	3.36E-53	1.60E-53	5.59E-53	3.89E-53	-8.73E-54	-1.15E-53	3.04E-53
MNt2pp	0	0	0	0	0	0	0	0	0	4.20E-22	0	0	0	-3.94E-24	0	0	-2.07E-23	0	0	0
MNtex	1.33E-05	1.78E-05	1.59E-05	1.46E-05	1.54E-05	5.87E-06	1.90E-05	1.94E-05	1.95E-05	1.89E-05	1.62E-06	8.14E-06	8.38E-06	8.39E-06	8.32E-06	2.80E-06	1.11E-05	1.03E-05	8.22E-06	9.21E-06
MOAT	0.015114595	0.017355235	0.016434278	0.016036525	0.016202823	0.012573453	0.01738052	0.017292995	0.017412613	0.017348428	0.008203038	0.01606959	0.01628743	0.016296183	0.01623686	0.0106586	0.016397614	0.016970903	0.015744094	0.015741469
MOAT2	0.015114595	0.017355235	0.016434278	0.016036525	0.016202823	0.012573453	0.01738052	0.017292995	0.017412613	0.017348428	0.008203038	0.01606959	0.01628743	0.016296183	0.01623686	0.0106586	0.016397614	0.016970903	0.015744094	0.015741469
MOAT3C	-1.85E-52	9.07E-53	5.51E-48	1.54E-52	5.11E-52	0	-2.80E-47	-9.01E-45	1.18E-52	0	4.86E-47	2.04E-55	2.39E-35	-5.48E-49	-1.36E-52	7.65E-48	-1.10E-47	-8.96E-24	8.14E-44	2.72E-48
MOBDabcpp	2.66E-05	3.38E-05	3.07E-05	2.96E-05	3.00E-05	1.70E-05	2.52E-05	2.49E-05	2.49E-05	2.53E-05	-3.78E-28	1.60E-29	1.61E-29	0	1.29E-56	-1.82E-48	7.50E-45	-1.30E-56	1.16E-56	-4.19E-47
MOBDtex	2.66E-05	3.38E-05	3.07E-05	2.96E-05	3.00E-05	1.70E-05	2.52E-05	2.49E-05	2.49E-05	2.53E-05	-3.78E-28	1.60E-29	1.61E-29	0	9.06E-57	-1.82E-48	7.50E-45	0	0	-4.19E-47
MOCDS	0	0	0	0	-3.26E-50	-5.13E-47	-3.41E-30	-1.32E-49	-2.03E-48	8.51E-50	0	0	0	0	0	-1.09E-49	-1.80E-49	1.21E-56	1.20E-56	0
MOCOS	2.66E-05	3.38E-05	3.07E-05	2.96E-05	3.00E-05	1.70E-05	2.52E-05	2.49E-05	2.49E-05	2.53E-05	-3.78E-28	1.60E-29	1.61E-29	0	1.06E-56	-1.82E-48	7.50E-45	1.06E-56	1.06E-56	-6.03E-45
MOGDS	0	0	0	0	0	0	0	0	6.87E-57	0	0	0	0	0	-3.92E-57	0	0	0	0	0
MOHMT	0.000450287	0.000517495	0.000489856	0.000477926	0.000482913	0.000374208	0.000518254	0.000515626	0.000519217	0.00051729	0.000243717	0.000478917	0.000485451	0.000485714	0.000483934	0.000316979	0.000488756	0.000505958	0.000469157	0.000469078
MOX	8.93E-05	0.000114203	0.000103811	9.83E-05	0.000101165	1.49E-56	2.16E-44	8.16E-43	1.38E-48	7.70E-43	-0.00093955	0	0	0	0	1.49E-56	2.14E-26	-1.44E-56	-2.65E-26	-1.44E-56
MPTAT	5.33E-05	6.75E-05	6.15E-05	5.93E-05	6.00E-05	3.40E-05	5.05E-05	4.99E-05	4.98E-05	5.05E-05	-7.57E-28	3.20E-29	3.21E-29	2.39E-56	-4.77E-56	-3.64E-48	1.50E-44	0	1.18E-56	-1.21E-44
MPTG	0.010797027	0.012397616	0.011739735	0.011455603	0.011574397	0.008981776	0.012415678	0.012353155	0.012438604	0.012392753	0.005859795	0.011479223	0.011634836	0.011641088	0.011598711	0.007613912	0.011713545	0.012123071	0.011246707	0.011244831
MPTG2	0	0	0	0	0	0	0	0	0	0	0	0	0	0	0	0	0	0	0	0
MSAR	0	0	0	1.55E-47	0	0	9.37E-47	0	0	0	0	0	0	0	0	0	0	0	0	0
MSO3abcpp	0	4.59E-57	-9.03E-57	0	4.50E-57	8.50E-57	0	0	0	0	0	-1.26E-41	9.01E-57	0	-9.00E-57	0	0	0	0	0
MSO3tex	0	0	0	0	0	0	0	0	0	0	0	0	0	-4.60E-57	-4.60E-57	0	0	0	0	0
MTAN	0.000149468	0.00018695	0.000171983	0.000164917	0.000168021	0.000115948	0.000192199	0.00019437	0.000191019	0.000193248	5.74E-05	0.000166733	0.000171931	0.000171284	0.0001703	9.02E-05	0.000174352	0.000185896	0.000162742	0.000163398
MTHFC	0.63712606	0.530054678	0.494040327	0.477898721	0.484811664	0.51393175	0.525101411	0.525992216	0.524210722	0.525770467	0.28582007	0.467172969	0.477253416	0.476635065	0.474386165	0.40206826	0.678584656	0.516513363	0.452849591	0.642862967
MTHFD	0.637194816	0.530141786	0.494120126	0.477975027	0.484889518	0.513984195	0.52519047	0.526082624	0.524299083	0.525860159	0.285846341	0.467249398	0.477332468	0.476713745	0.474464379	0.402108834	0.678664603	0.516599038	0.452924001	0.642937706
MTHFR2	0.138136079	0.154657563	0.147753557	0.144918871	0.146073863	0.118437326	0.156738702	0.154939306	0.157581455	0.155978616	0.079618149	0.146516148	0.147660083	0.147985213	0.147530355	0.101520519	0.149974158	0.153574765	0.144827742	0.144733653
MTHTHFSs	0.003678613	0.00461051	0.004239918	0.004063678	0.004141272	0.002836064	0.004704614	0.004766407	0.004671056	0.004734265	0.001448107	0.004070667	0.004201658	0.004183831	0.00415969	0.002201892	0.004241708	0.00452977	0.003960984	0.003976904
MTRPOX	-8.95E-26	1.66E-25	-3.05E-25	0	0	0	0	-8.16E-43	0	-8.56E-43	0	1.05E-25	0	2.82E-26	-1.87E-26	0	-2.14E-26	0	2.62E-26	5.07E-26
N2Otex	1.11E-55	3.66E-56	-7.33E-56	-1.47E-55	-9.17E-57	-1.14E-55	-3.40E-52	-2.29E-57	0	0	3.98E-53	-2.37E-54	5.50E-56	9.17E-57	7.34E-56	-1.54E-55	-5.50E-56	3.66E-56	3.67E-56	0
N2Otpp	0	0	0	0	0	0	0	-1.05E-56	0	0	4.45E-53	0	0	0	0	0	0	4.22E-56	0	0
NACODA	0	0	0	0	0	0	0	0	0	0	0	0	0	0	0	0	0	0	0	0
NACtex	0	0	0	0	0	0	0	0	0	0	0	0	0	0	0	0	0	0	0	0
NACtpp	1.85E-56	-1.23E-56	1.23E-56	0	-6.15E-57	-6.43E-57	-1.23E-56	-1.84E-56	0	-1.23E-56	3.41E-57	-6.15E-57	0	1.23E-56	-1.23E-56	-1.32E-56	1.23E-56	0	-2.46E-56	-1.23E-56
NADDP	0	8.81E-57	8.78E-57	0	0	0	0	0	8.81E-57	0	-9.02E-57	0	-8.77E-57	0	0	0	-8.78E-57	0	0	0
NADH10	26.2279257	0	27.94119933	27.27548143	27.6188542	0	0	0	0	0	0	0	0	0	0	0	0	0	0	0
NADH16pp	0	-1.05E-49	0	0	0	5.75E-23	5.33E-40	-4.91E-41	0	1.09E-51	0	0	0	0	0	18.04786579	24.65946224	25.16828557	23.60387186	23.80549552
NADH17pp	1.75E-21	0	-2.96E-43	-1.87E-49	-9.77E-46	0	0	0	2.15E-41	0	18.31573542	29.2588396	29.6333688	29.59564826	29.49305502	0	0	0	0	0
NADH18pp	0	0	0	0	0	0	0	0	0	0	0	0	0	0	0	0	0	0	0	0
NADH5	0	29.15933785	0	0	0	11.8202306	19.38526358	19.44768453	19.46886991	19.37600439	0	0	0	0	0	0	0	0	0	0
NADH9	0	0	0	0	0	0	0	0	0	0	0	0	0	0	0	0	0	0	0	0
NADK	0.000347369	0.000398865	0.000377699	0.000368558	0.00037238	0.000288967	0.000399447	0.000397436	0.000400185	0.00039871	0.000188524	0.000369318	0.000374324	0.000374525	0.000373162	0.000244959	0.000376857	0.000390033	0.000361837	0.000361777
NADN	0	8.64E-47	0	0	0	0	0	0	0	0	0	0	0	0	0	0	0	0	0	0
NADPHQR2	0	0	0	0	0	0	0	0	0	0	0	0	0	0	0	0	0	0	0	0
NADPHQR3	0	0	0	0	0	0	0	0	0	0	0	0	0	0	0	0	0	0	0	0
NADPHQR4	0	0	0	0	0	0	0	0	0	0	0	0	0	0	0	0	0	0	0	0
NADPPPS	0	0	0	0	0	0	0	0	0	0	0	0	0	0	0	0	0	0	0	0
NADS1	0.001771726	0.002034573	0.001926528	0.001879871	0.001899377	0.001473663	0.002037519	0.002027232	0.002041293	0.002033746	0.000961212	0.001883747	0.001909294	0.001910324	0.001903365	0.001249106	0.001922215	0.00198946	0.001845555	0.001845244
NADTRHD	0	0	0	0	0	0	0	0	0	0	0	0	0	0	0	7.15E-52	0	0	0	0
NAMNPP	2.11E-56	8.15E-47	2.19E-56	0	-1.09E-56	0	-1.12E-56	-1.12E-56	0	-1.12E-56	2.08E-57	0	0	3.28E-56	-3.27E-56	-2.76E-56	2.19E-56	0	-6.45E-56	-2.15E-56
NAt3_1p5pp	0	0	3.58E-25	0	0	0	0	0	0	0	-1.57E-52	0	0	0	1.20E-25	-2.42E-48	0	0	0	0
NAt3_2pp	0	0	0	0	0	0	0	0	0	0	0	0	0	0	0	0	0	0	0	0
NAt3pp	1.80E-25	-1.65E-38	0	2.28E-48	5.29E-24	0	0	0	0	0	0	7.98E-25	-3.00E-26	-1.23E-42	0	0	0	0	0	0
NAtex	0	3.03E-53	3.09E-34	0	0	-1.13E-45	-1.53E-51	-1.34E-33	1.99E-44	0	0	0	-1.06E-39	0	0	0	0	0	2.25E-46	-1.58E-45
NDPK1	9.376550956	10.70815547	10.21701604	9.956559472	10.07541683	8.120496253	10.90978457	11.07902953	10.82399234	10.98711364	5.27420821	9.9556551	10.17816616	10.13403249	10.10024333	6.955061549	10.23259016	10.66990617	9.82040941	9.859040178
NDPK2	0.444097822	0.537006228	0.499613339	0.482279871	0.489830102	0.35702745	0.541497321	0.545692427	0.539071897	0.543598851	0.211975055	0.476403676	0.488511727	0.487170886	0.484826693	0.290551172	0.492224284	0.519555853	0.464979664	0.466228084
NDPK3	0.189880875	0.217677421	0.206493622	0.201433546	0.203598943	0.160304998	0.219163071	0.219213951	0.219023949	0.219259848	0.106881076	0.201938269	0.205125334	0.204978183	0.20424728	0.137171187	0.206493433	0.214142846	0.198258391	0.19843167
NDPK4	0.018646459	0.019107554	0.018868195	0.018786325	0.01881896	0.018541525	0.019115087	0.019089227	0.019124719	0.019105535	0.017042928	0.018792631	0.018836443	0.018838286	0.018825922	0.018398917	0.0188601	0.018999313	0.018734479	0.018734045
NDPK5	0	0	0	0	0	0	0	0	0	0	0	0	0	0	2.61E-56	0	-1.06E-56	0	5.18E-56	0
NDPK6	0	0	0	0	0	0	0	0	0	0	0	0	0	0	0	0	0	0	0	0
NDPK7	-7.69E-56	0	0	2.60E-56	0	8.65E-56	0	0	-7.31E-56	0	0	0	0	-1.31E-56	0	0	-1.06E-56	0	6.47E-57	0
NDPK8	0	2.65E-52	0	-3.68E-37	-2.04E-31	-1.92E-46	1.12E-48	5.77E-48	8.00E-48	-1.99E-56	1.48E-46	2.08E-55	4.70E-47	0	0	0	-2.62E-56	9.57E-48	-9.37E-38	-1.53E-33
NH4tex	8.403688496	9.69702145	9.164901347	8.93505943	9.031212442	6.951282467	9.693600887	9.647465897	9.709708746	9.677110332	4.485062858	8.900365896	9.026708053	9.030910857	8.997253191	5.850965519	9.089070549	9.419172025	8.715454417	8.714684527
NH4tpp	8.403688496	9.69702145	9.164901347	8.93505943	9.031212442	6.951282467	9.693600887	9.647465897	9.709708746	9.677110332	4.485062858	8.900365896	9.026708053	9.030910857	8.997253191	5.850965519	9.089070549	9.419172025	8.715454417	8.714684527
NHFRBO	0	0	8.39E-57	1.35E-55	0	0	0	1.67E-56	0	-1.67E-56	-1.59E-52	0	8.40E-57	0	0	9.33E-57	0	0	-1.69E-56	0
NI2abcpp	0	0	0	0	0	0	0	0	0	0	0	0	0	0	0	0	0	0	0	0
NI2t3pp	0	-1.29E-57	-8.58E-26	-8.52E-26	0	0	0	0	0	0	0	9.73E-63	-1.28E-57	0	0	0	0	0	0	0
NI2tex	8.31E-26	1.42E-57	7.68E-26	8.52E-26	8.54E-26	7.71E-26	3.00E-25	0	0	0	6.35E-26	8.49E-26	2.17E-24	0	0	7.16E-26	8.58E-26	0	0	2.67E-25
NI2tpp	0	0	0	0	2.04E-57	7.71E-26	0	-2.07E-57	0	0	1.90E-25	0	0	0	2.04E-57	1.43E-25	0	0	0	0
NI2uabcpp	0	0	0	0	0	0	0	0	0	0	0	0	0	0	0	0	0	0	0	0
NMNAT	0	0	0	-4.26E-56	0	0	1.08E-56	0	0	-1.08E-56	0	0	0	-1.07E-56	0	0	0	1.08E-56	2.12E-56	-5.31E-57
NMNDA	0	0	0	0	0	0	0	0	0	0	0	0	0	0	0	0	0	0	0	0
NMNN	0	0	0	0	0	0	0	0	0	0	0	0	0	0	0	0	0	0	0	0
NMNPtpp	0	-1.26E-56	0	-2.54E-56	0	0	1.26E-56	0	0	-1.26E-56	0	0	0	-1.27E-56	1.27E-56	0	0	0	1.27E-56	-6.37E-57
NMNt7pp	0	0	0	0	0	0	0	0	0	0	0	0	0	0	0	0	0	0	0	0
NMNtex	-3.08E-56	0	0	0	3.08E-56	-1.96E-57	0	0	0	0	3.11E-56	3.08E-56	0	0	0	-1.96E-57	0	0	0	0
NNAM	0	8.23E-47	0	0	0	0	0	0	0	0	0	0	0	0	0	0	0	0	0	0
NNATr	0.001771726	0.002034573	0.001926528	0.001879871	0.001899377	0.001473663	0.002037519	0.002027232	0.002041293	0.002033746	0.000961212	0.001883747	0.001909294	0.001910324	0.001903365	0.001249106	0.001922215	0.00198946	0.001845555	0.001845244
NNDMBRT	0	0	1.04E-56	0	0	0	2.63E-57	0	0	0	0	0	0	1.56E-56	-2.08E-56	0	0	1.05E-56	-3.11E-56	0
NNDPR	0.001771726	0.002034573	0.001926528	0.001879871	0.001899377	0.001473663	0.002037519	0.002027232	0.002041293	0.002033746	0.000961212	0.001883747	0.001909294	0.001910324	0.001903365	0.001249106	0.001922215	0.00198946	0.001845555	0.001845244
NO2t2rpp	4.39E-56	2.00E-56	-1.48E-55	5.91E-56	0	-9.67E-57	-1.21E-51	8.33E-25	-8.02E-56	3.77E-24	2.00E-55	-1.28E-23	-1.27E-23	-7.90E-56	-3.16E-55	1.90E-55	3.92E-55	-2.99E-56	1.67E-55	-4.91E-55
NO2tex	-1.85E-56	0	0	0	-1.84E-56	0	-3.67E-56	-3.67E-56	0	0	9.80E-57	0	0	-9.20E-57	0	0	0	0	1.84E-56	0
NO3R1bpp	0	0	0	0	0	0	0	0	0	0	0	0	0	0	0	0	0	0	0	0
NO3R1pp	0	-1.69E-55	0	0	0	0	0	0	0	0	1.20E-21	1.28E-23	1.27E-23	0	1.68E-55	0	0	0	0	0
NO3R2bpp	0	0	0	0	0	0	0	0	0	0	-1.20E-21	0	0	0	0	0	0	0	0	0
NO3R2pp	0	0	0	0	0	0	0	-3.38E-55	1.27E-55	-3.39E-55	0	0	0	0	0	-3.45E-55	0	4.23E-56	0	0
NO3t7pp	0	0	0	0	1.30E-55	0	0	0	0	0	1.20E-21	0	0	0	0	-1.44E-55	0	0	0	0
NO3tex	0	-1.10E-55	1.84E-56	1.84E-56	3.68E-56	0	0	-2.94E-55	-2.20E-55	-9.18E-56	-1.26E-53	7.64E-54	0	0	0	9.69E-57	1.84E-56	3.68E-56	0	0
NODOx	0	1.91E-56	0	0	1.88E-56	0	0	-1.57E-55	0	0	1.84E-52	6.39E-24	6.34E-24	1.88E-56	1.88E-56	0	0	0	0	0
NODOy	0	0	0	0	0	0	0	0	0	0	0	0	0	0	0	0	0	0	0	0
NOVBCNtex	0	0	0	0	0	0	0	0	0	0	0	0	0	0	0	0	0	0	0	0
NOVBCNtpp	0	0	0	0	0	0	0	0	0	0	0	0	0	0	0	0	0	0	0	0
NOtex	-7.39E-56	-3.67E-56	-3.68E-56	7.36E-56	0	1.52E-55	-3.67E-56	-2.94E-55	0	1.47E-55	-9.80E-57	1.28E-23	1.27E-23	0	0	3.88E-56	0	0	-7.37E-56	0
NOtpp	0	0	0	0	0	0	0	-3.07E-55	0	-5.12E-56	-2.48E-56	1.28E-23	1.27E-23	0	0	5.12E-56	0	0	-5.09E-56	0
NTD1	0	0	0	0	0	0	0	0	0	0	0	0	0	0	0	0	0	0	0	0
NTD10	4.87E-56	-9.73E-56	-1.21E-55	0	1.82E-56	-4.92E-53	0	-7.29E-56	0	0	0	0	1.94E-55	0	-1.94E-55	-2.06E-52	-7.60E-52	0	0	0
NTD10pp	0	0	-3.52E-56	4.94E-25	-2.35E-56	0	0	0	0	0	0	0	0	0	0	0	0	0	-5.88E-57	-5.88E-57
NTD11	-3.65E-56	1.58E-55	-8.49E-56	0	0	1.27E-56	-2.54E-55	3.11E-54	1.46E-55	-1.25E-52	1.17E-52	0	-2.43E-56	1.30E-47	-3.88E-55	-8.81E-56	2.79E-55	3.28E-55	-5.09E-43	-1.53E-33
NTD11pp	0	-9.38E-56	0	0	0	0	0	0	0	0	0	0	0	0	0	0	0	0	0	0
NTD12	2.36E-56	-4.76E-56	2.43E-56	-1.08E-44	-1.42E-55	0	4.86E-56	-2.43E-56	2.38E-56	-1.19E-56	-1.17E-52	7.70E-48	0	-1.99E-47	0	2.52E-56	0	4.75E-56	1.44E-43	1.01E-47
NTD12pp	0	0	0	0	0	0	0	0	0	0	0	0	0	0	0	0	0	0	0	0
NTD1pp	0	-9.38E-56	0	0	0	0	0	0	0	0	-1.00E-55	0	0	0	0	0	0	0	0	0
NTD2	4.48E-05	5.74E-05	5.22E-05	5.03E-05	5.10E-05	2.85E-05	4.31E-05	4.26E-05	4.25E-05	4.31E-05	1.05E-08	4.91E-07	5.13E-07	5.11E-07	5.07E-07	-3.06E-52	3.95E-52	5.47E-07	4.81E-07	1.53E-33
NTD2pp	-3.54E-56	-5.28E-56	-5.87E-57	-1.88E-55	0	9.69E-56	0	-2.34E-56	1.06E-55	-2.81E-55	4.01E-55	5.88E-56	0	9.40E-56	-4.70E-56	-2.46E-56	0	1.17E-56	1.18E-55	0
NTD3	0	0	0	0	0	-7.00E-56	0	0	0	0	-4.75E-56	0	0	0	0	-2.56E-56	0	0	0	0
NTD3pp	0	-9.38E-56	0	0	0	0	0	0	0	0	0	0	-7.70E-52	0	0	0	0	0	0	0
NTD4	0	0	0	0	0	0	0	0	0	0	0	0	0	0	0	0	0	0	0	0
NTD4pp	-9.44E-56	-9.38E-56	0	0	0	0	0	0	0	0	0	0	0	0	0	0	0	0	0	0
NTD5	5.89E-56	4.28E-55	-1.38E-56	-6.88E-57	0	0	3.65E-56	0	-1.07E-55	1.19E-56	4.88E-56	-3.54E-56	0	1.18E-56	1.43E-52	0	-2.76E-56	1.19E-56	0	0
NTD5pp	0	-5.63E-55	0	-1.18E-56	0	0	-7.50E-55	-2.34E-56	0	0	0	0	0	0	0	2.46E-56	1.17E-56	0	1.18E-56	0
NTD6	0	0	0	0	0	0	0	0	0	0	0	0	0	0	0	0	0	0	0	1.53E-33
NTD6pp	0	0	0	0	0	0	0	0	0	0	0	0	0	0	0	0	0	0	8.90E-56	0
NTD7	0	0	0	0	0	0	0	0	0	0	0	0	0	0	0	0	0	0	0	0
NTD7pp	0	0	0	0	0	0	0	0	0	0	0	0	0	0	0	0	0	0	0	0
NTD8	0	0	0	0	0	0	0	0	0	0	0	0	0	0	0	-3.49E-48	0	0	0	0
NTD8pp	0	0	0	0	0	0	0	0	0	0	0	0	0	0	0	0	9.40E-56	0	0	0
NTD9	0	0	0	0	0	0	0	0	0	0	0	0	0	0	0	0	0	0	0	0
NTD9pp	0	-9.38E-56	0	0	0	0	0	0	0	0	0	0	0	0	0	0	0	0	0	0
NTP1	0	0	0	0	0	0	0	0	0	0	0	0	0	0	0	0	0	0	0	0
NTP10	0	0	0	0	0	0	0	0	0	0	0	0	0	0	0	0	0	0	0	0
NTP11	-7.43E-57	0	0	-9.05E-56	3.03E-56	0	0	0	-7.73E-57	0	1.32E-56	-1.51E-56	0	-1.52E-56	-7.57E-57	0	-7.59E-57	0	0	0
NTP12	0	-7.72E-57	0	-4.29E-45	0	0	-1.45E-45	-1.93E-57	1.04E-44	7.72E-57	0	2.47E-38	-2.27E-56	7.58E-57	7.57E-57	-1.41E-56	0	-7.67E-57	0	0
NTP3	0	0	0	0	0	0	0	0	0	0	0	0	0	0	0	0	0	0	0	0
NTP3pp	0	-1.11E-56	0	1.12E-56	0	0	0	0	0	0	0	1.12E-56	0	0	0	0	0	-1.12E-56	-1.12E-56	0
NTP5	0	0	0	0	0	0	0	0	0	0	0	0	0	0	0	0	0	0	0	0
NTPP1	0	0	0	0	0	0	0	0	0	0	0	0	0	0	0	-3.49E-48	0	0	0	0
NTPP10	7.65E-57	0	0	6.21E-56	-3.12E-56	0	0	0	7.96E-57	0	-1.36E-56	7.77E-57	0	7.80E-57	7.79E-57	0	7.82E-57	0	0	0
NTPP11	0	7.95E-57	0	4.29E-45	0	0	1.45E-45	1.99E-57	-1.04E-44	-7.95E-57	0	-2.47E-38	2.34E-56	-7.80E-57	-7.79E-57	1.45E-56	0	7.90E-57	0	0
NTPP2	0	0	0	0	0	0	0	0	0	0	0	0	0	0	0	0	0	0	0	0
NTPP3	0	0	0	0	0	0	0	0	0	0	0	0	0	0	0	-5.87E-53	0	0	0	0
NTPP4	0	0	0	0	0	0	0	0	0	0	0	0	0	0	0	0	0	0	0	0
NTPP5	0	0	0	0	0	0	0	0	0	0	0	0	0	0	0	0	0	0	0	0
NTPP6	0	0	0	0	0	0	0	0	0	0	0	0	0	0	0	3.20E-21	0	0	0	0
NTPP7	0	0	0	0	0	0	0	0	0	0	0	0	0	0	0	0	0	0	0	0
NTPP8	0	0	0	0	0	0	0	0	0	0	0	0	0	0	0	0	0	0	0	0
NTPP9	0	0	0	2.31E-53	0	3.75E-54	0	-1.14E-45	5.66E-44	0	0	0	5.86E-43	0	-7.79E-57	7.24E-57	1.22E-45	1.49E-44	0	0
NTPTP1	0	0	0	0	0	0	0	0	0	0	0	0	0	0	0	0	0	0	0	0
NTPTP2	0	0	0	0	0	0	0	0	0	0	0	0	0	0	0	0	0	0	0	0
NTRIR2x	4.56E-55	-5.09E-56	-2.53E-55	4.05E-55	0	-5.23E-56	-6.67E-52	0	0	7.63E-56	0	0	0	0	0	0	0	0	0	0
NTRIR3pp	0	0	0	0	0	0	0	0	0	0	-2.83E-55	1.28E-23	1.27E-23	-1.55E-55	4.13E-55	0	0	0	0	0
NTRIR4pp	0	0	0	0	0	0	0	0	0	0	0	0	0	0	0	-2.98E-55	0	7.77E-56	-1.65E-54	0
O16A4COLIPAabctex	3.17E-48	-3.38E-56	0	3.40E-53	0	0	1.11E-51	-2.74E-45	-8.39E-52	-2.22E-51	4.86E-47	1.21E-50	1.37E-52	0	0	0	5.47E-52	3.27E-52	0	0
O16A4Lpp	3.17E-48	-2.56E-56	0	2.66E-53	0	-1.82E-51	0	-2.74E-45	-8.39E-52	0	4.86E-47	1.21E-50	1.06E-52	0	0	0	8.47E-52	3.27E-52	0	0
O16AP1pp	3.17E-48	-1.39E-56	2.81E-56	0	-8.46E-56	-1.24E-51	6.07E-52	9.12E-46	0	-7.35E-52	4.86E-47	0	-7.99E-53	1.41E-56	2.11E-56	0	3.16E-52	3.27E-52	2.12E-56	7.08E-57
O16AP2pp	3.17E-48	-2.78E-56	2.81E-56	0	-8.46E-56	-2.36E-51	6.07E-52	-2.74E-45	2.22E-55	-7.35E-52	4.86E-47	0	-7.45E-53	1.41E-56	2.11E-56	0	2.13E-52	3.27E-52	2.12E-56	-7.08E-57
O16AP3pp	3.17E-48	-2.78E-56	2.11E-56	0	-8.46E-56	-2.36E-51	6.07E-52	-2.74E-45	0	-7.35E-52	4.86E-47	0	-7.45E-53	7.04E-57	1.41E-56	-2.35E-56	2.13E-52	3.27E-52	2.12E-56	-7.08E-57
O16AT	0	0	0	0	0	0	0	0	0	0	0	0	0	0	0	0	0	0	0	0
O16AUNDtpp	7.98E-57	0	7.97E-57	0	0	0	0	0	7.98E-57	-1.61E-24	1.94E-46	0	0	0	7.97E-57	0	0	0	0	0
O16GALFT	1.80E-57	0	-2.07E-57	0	2.07E-57	4.19E-57	0	0	0	2.60E-58	1.94E-46	-2.06E-57	2.07E-57	-2.07E-57	0	0	4.14E-57	-4.15E-57	2.06E-57	0
O16GLCT1	0	0	1.99E-57	0	1.98E-57	0	0	0	0	0	0	0	0	0	0	5.41E-57	0	-2.01E-57	0	-1.96E-57
O16GLCT2	7.73E-57	0	7.94E-57	0	0	0	0	0	8.11E-57	0	1.94E-46	0	0	0	7.91E-57	0	0	0	0	0
O2Stex	0	0	0	0	0	0	0	0	0	0	0	0	0	0	0	0	0	0	0	0
O2tex	25.37637673	28.32421018	27.13237746	26.35967263	26.80974462	17.14183504	21.31761908	21.49752035	21.41844943	21.33449305	9.22951368	14.8032754	14.99544193	14.97600946	14.9237801	9.315674288	13.02794608	12.99934008	12.05407483	12.35889795
O2tpp	25.37637673	28.32421018	27.13237746	26.35967263	26.80974462	17.14183504	21.31761908	21.49752035	21.41844943	21.33449305	9.22951368	14.8032754	14.99544193	14.97600946	14.9237801	9.315674288	13.02794608	12.99934008	12.05407483	12.35889795
OAADC	0	0	0	0	0	0	0	0	0	0	0	0	0	0	0	0	0	0	0	0
OBTFL	0	-1.39E-56	0	0	-1.10E-55	0	0	0	0	-9.97E-54	0	-2.18E-53	-5.27E-55	0	1.21E-53	-1.36E-56	-7.10E-56	1.00E-43	7.86E-54	4.05E-43
OCBT	0.239852798	0.271311073	0.258296036	0.252817037	0.255067593	0.20151209	0.271481173	0.269245486	0.272393981	0.270596208	0.134680086	0.256361483	0.259102532	0.259445162	0.258585844	0.173099055	0.260676802	0.268373836	0.25124531	0.251091842
OCDCAtexi	0	-7.88E-56	-5.95E-56	2.03E-53	9.92E-57	-1.38E-51	0	-9.86E-57	-6.31E-55	-9.86E-57	1.87E-52	5.08E-54	4.90E-52	-9.92E-57	0	0	-4.96E-56	-9.88E-57	-4.08E-53	0
OCDCEAtexi	-1.03E-53	-1.28E-55	-2.45E-52	1.30E-51	1.80E-52	-1.05E-56	0	-9.86E-57	0	0	-1.14E-56	0	-3.25E-52	0	-1.30E-51	4.34E-56	-2.97E-56	0	0	-1.99E-56
OCTAtex	0	0	0	0	0	0	0	0	0	0	0	0	0	0	0	0	0	0	0	0
OCTDPS	0.000173293	0.000198983	0.000188424	0.000183864	0.00018577	0.000144158	0.000199273	0.000198269	0.000199641	0.000198905	9.41E-05	0.000184243	0.00018674	0.000186841	0.00018616	0.000122204	0.000188003	0.000194576	0.000180511	0.000180481
OHPBAT	2.05E-05	2.64E-05	2.38E-05	2.27E-05	2.31E-05	1.42E-05	2.65E-05	2.62E-05	2.67E-05	2.64E-05	5.99E-06	2.27E-05	2.33E-05	2.33E-05	2.32E-05	1.02E-05	2.39E-05	2.53E-05	2.19E-05	2.21E-05
OHPHM	1.23E-34	2.22E-33	6.89E-35	8.63E-35	2.44E-34	8.26E-34	1.21E-33	-1.10E-33	-3.48E-33	-1.50E-33	-5.66E-47	-2.99E-39	3.58E-48	1.96E-44	-5.23E-48	4.65E-34	-3.90E-34	1.80E-33	6.26E-34	1.79E-33
OMBZLM	1.23E-34	2.22E-33	6.89E-35	8.63E-35	2.44E-34	8.26E-34	1.21E-33	-1.10E-33	-3.48E-33	-1.50E-33	-5.66E-47	-2.99E-39	3.58E-48	1.96E-44	-5.23E-48	4.65E-34	-3.90E-34	1.80E-33	6.26E-34	1.79E-33
OMCDC	0.430219682	0.480204749	0.459296358	0.450817919	0.45422638	0.363027198	0.47536673	0.469662698	0.477878956	0.47300562	0.249503861	0.454594622	0.457977196	0.458989676	0.45760537	0.314591775	0.459203884	0.469949934	0.444530311	0.44398493
OMMBLHX	1.23E-34	2.22E-33	6.89E-35	8.63E-35	2.44E-34	8.26E-34	1.21E-33	-1.10E-33	-3.48E-33	-1.50E-33	-5.66E-47	-2.99E-39	3.58E-48	-1.53E-26	-5.23E-48	4.65E-34	-3.90E-34	1.80E-33	6.26E-34	1.79E-33
OMMBLHX3	0	0	0	0	0	0	0	0	0	0	0	0	0	0	0	0	0	0	0	0
OMPDC	0.320145089	0.394040898	0.364229973	0.350401052	0.356435178	0.252600976	0.397375818	0.401104158	0.39525362	0.399221816	0.142655804	0.344341815	0.354090148	0.352944888	0.351094559	0.201313554	0.356958649	0.378839748	0.335349642	0.336415151
OMPHHX	1.23E-34	2.22E-33	6.89E-35	8.63E-35	2.44E-34	8.26E-34	1.21E-33	-1.10E-33	-3.48E-33	-1.50E-33	-5.66E-47	-2.99E-39	3.58E-48	1.96E-44	-5.23E-48	4.65E-34	-3.90E-34	1.80E-33	6.26E-34	1.79E-33
OMPHHX3	0	0	0	0	0	0	0	0	0	0	0	0	0	0	0	0	0	0	0	0
OP4ENH	-2.07E-52	0	0	-6.86E-56	5.97E-54	-2.29E-47	-3.89E-49	3.43E-56	7.78E-50	0	-6.50E-56	-8.85E-49	6.86E-56	0	-3.43E-56	0	3.43E-56	-6.85E-56	3.43E-56	5.23E-53
OPHBDC	0.000173293	0.000198983	0.000188424	0.000183864	0.00018577	0.000144158	0.000199273	0.000198269	0.000199641	0.000198905	9.41E-05	0.000184243	0.00018674	0.000186841	0.00018616	0.000122204	0.000188003	0.000194576	0.000180511	0.000180481
OPHHX	0.000173293	0.000198983	0.000188424	0.000183864	0.00018577	0.000144158	0.000199273	0.000198269	0.000199641	0.000198905	9.41E-05	0.000184243	0.00018674	0.000186841	0.00018616	0.000122204	0.000188003	0.000194576	0.000180511	0.000180481
OPHHX3	0	0	0	0	0	0	0	0	0	0	0	0	0	0	0	0	0	0	0	0
ORNDC	2.01E-53	-1.06E-47	-1.72E-45	0	8.53E-45	3.99E-56	-4.02E-45	-1.55E-44	-3.33E-45	-5.55E-55	2.12E-53	-3.29E-56	-3.94E-56	1.40E-52	3.08E-44	5.64E-44	-1.38E-44	0	-1.35E-25	-2.32E-53
ORNabcpp	0	0	0	0	0	0	0	0	0	0	0	0	0	0	0	0	0	0	0	0
ORNtex	0	0	0	1.31E-56	0	6.92E-57	0	0	0	-6.51E-57	0	0	2.62E-56	1.64E-57	0	0	0	0	0	0
OROTt2_2pp	0	-8.10E-57	0	0	0	0	0	0	0	1.62E-56	1.60E-56	0	0	0	0	0	0	0	0	0
OROTtex	0	0	0	0	0	0	0	0	0	0	0	0	0	0	0	0	0	0	0	0
ORPT	-0.320145089	-0.394040898	-0.364229973	-0.350401052	-0.356435178	-0.252600976	-0.397375818	-0.401104158	-0.39525362	-0.399221816	-0.142655804	-0.344341815	-0.354090148	-0.352944888	-0.351094559	-0.201313554	-0.356958649	-0.378839748	-0.335349642	-0.336415151
OXAMTC	-4.09E-56	-1.07E-56	0	-7.91E-48	0	-5.01E-57	1.71E-55	3.49E-52	-3.50E-52	4.27E-56	0	-1.04E-56	-5.61E-48	-2.09E-56	-1.71E-52	0	-2.09E-56	1.74E-52	2.07E-56	0
OXCDC	0	0	0	0	0	0	0	0	0	0	0	0	0	0	0	0	0	0	0	0
OXCOAHDH	1.01E-53	-1.26E-49	1.03E-53	8.83E-54	1.03E-53	-7.77E-54	1.03E-53	1.04E-53	1.23E-53	1.04E-53	2.55E-53	1.02E-53	-8.03E-54	2.85E-53	-5.84E-51	3.51E-47	1.02E-53	-8.08E-54	-2.24E-50	7.26E-54
OXDHCOAT	1.01E-53	-1.26E-49	1.03E-53	8.83E-54	1.03E-53	-7.77E-54	1.03E-53	1.04E-53	1.23E-53	1.04E-53	2.55E-53	1.02E-53	-8.04E-54	2.85E-53	-5.84E-51	3.51E-47	1.02E-53	-8.07E-54	-2.24E-50	7.26E-54
P5CD	0	0	0	0	0	0	0	0	0	0	0	0	0	0	0	0	0	0	0	0
P5CR	0.155881689	0.174431564	0.166687537	0.163464714	0.164798014	0.132691408	0.175090029	0.173197606	0.175986022	0.17428833	0.090326533	0.166681464	0.168031873	0.168354532	0.167800705	0.114407148	0.168602231	0.172705563	0.162943638	0.162804006
PA120abcpp	4.65E-52	9.48E-34	2.68E-24	6.74E-44	0	0	-1.60E-48	2.50E-40	1.39E-51	-5.67E-48	0	0	0	0	1.50E-50	0	-5.86E-42	5.51E-51	0	0
PA140abcpp	0	-3.36E-52	0	0	0	0	0	0	-6.75E-52	0	0	0	0	0	0	0	0	-5.65E-51	0	0
PA141abcpp	1.00E-39	-2.77E-51	0	0	0	0	0	0	2.33E-50	0	0	0	1.93E-51	0	0	0	-4.11E-52	2.04E-52	-6.80E-45	0
PA160abcpp	-2.43E-51	0	0	4.62E-53	-1.48E-37	0	-1.16E-50	0	-1.53E-50	0	0	0	1.36E-51	-6.81E-52	0	-2.99E-42	1.52E-51	0	2.08E-51	0
PA161abcpp	1.67E-50	0	0	0	0	0	-7.60E-52	3.27E-37	0	0	0	0	4.09E-51	-5.82E-37	0	0	2.73E-51	0	0	0
PA180abcpp	0	0	0	0	0	0	0	0	0	0	0	0	3.41E-52	0	-5.45E-51	0	1.71E-51	0	0	0
PA181abcpp	0	-3.46E-52	0	0	0	0	-3.21E-52	0	0	0	0	0	-1.36E-51	0	0	0	0	1.72E-52	0	0
PACALDt2rpp	5.66E-57	5.86E-57	0	5.75E-57	-2.88E-57	0	-1.17E-56	0	5.87E-57	0	2.05E-56	1.15E-56	-2.31E-56	0	-5.77E-57	0	0	0	0	5.72E-57
PACALDtex	0	0	0	0	0	0	0	0	0	0	7.05E-57	0	0	0	0	0	0	-3.53E-57	0	-7.03E-57
PACCOAE	-1.33E-56	2.78E-56	1.36E-56	-1.35E-56	2.71E-56	0	-4.17E-56	0	1.39E-56	0	2.23E-56	0	-4.08E-56	6.80E-57	-1.36E-56	-1.22E-56	1.36E-56	0	0	0
PACCOAL	0	0	0	0	0	0	-4.71E-56	0	7.85E-57	0	3.09E-56	0	-3.09E-56	7.73E-57	-1.55E-56	-1.55E-56	0	0	0	0
PANTS	0.000450287	0.000517495	0.000489856	0.000477926	0.000482913	0.000374208	0.000518254	0.000515626	0.000519217	0.00051729	0.000243717	0.000478917	0.000485451	0.000485714	0.000483934	0.000316979	0.000488756	0.000505958	0.000469157	0.000469078
PAPA120	0	0	0	0	0	0	0	0	0	0	0	0	0	0	0	0	0	0	0	0
PAPA120pp	0	0	0	0	0	7.40E-53	0	0	0	0	-4.46E-49	0	0	-4.91E-37	0	-1.05E-24	0	0	1.43E-37	0
PAPA140	0	0	0	0	0	0	0	0	0	0	0	0	0	0	0	0	0	0	0	0
PAPA140pp	0	0	0	1.72E-51	0	-1.41E-52	0	5.00E-40	0	0	-4.38E-53	0	0	0	-2.14E-52	0	0	-6.73E-53	9.50E-52	0
PAPA141	0	0	0	0	0	0	0	0	0	0	0	0	0	0	0	-8.28E-50	0	0	0	0
PAPA141pp	0	0	0	1.53E-46	0	0	-1.60E-48	-5.91E-52	0	0	-7.89E-54	-8.23E-57	0	-3.82E-51	1.08E-51	0	-2.70E-52	0	0	-3.18E-52
PAPA160	0	0	0	0	0	0	0	0	0	0	0	0	0	0	0	6.48E-51	0	0	0	0
PAPA160pp	0	0	0	0	0	0	0	0	0	0	0	-2.10E-33	0	-1.65E-56	0	0	0	0	0	0
PAPA161	0	0	0	0	0	0	0	0	0	0	0	0	0	0	0	0	0	0	0	0
PAPA161pp	1.60E-50	0	0	-7.45E-50	1.48E-37	2.67E-50	0	0	-1.62E-56	0	0	0	1.33E-51	0	-2.13E-51	4.56E-51	0	0	-4.59E-45	2.32E-37
PAPA180	0	0	0	0	0	0	0	0	0	0	0	0	0	0	0	0	0	0	0	0
PAPA180pp	6.36E-51	0	0	0	0	0	-3.23E-51	-5.38E-52	2.49E-49	0	-3.51E-53	1.05E-33	0	0	0	-1.65E-44	0	0	0	7.07E-48
PAPA181	0	0	0	0	0	0	0	0	0	0	0	0	0	0	0	0	0	0	0	0
PAPA181pp	-1.65E-50	0	0	7.53E-50	0	1.37E-50	-6.80E-53	0	1.11E-50	1.09E-51	5.39E-50	-1.09E-51	-2.73E-52	1.09E-51	6.54E-51	3.53E-51	0	0	-2.73E-52	1.90E-51
PAPPT3	0.021594055	0.024795232	0.023479471	0.022911206	0.023148793	0.017963553	0.024831357	0.024706311	0.024877207	0.024785507	0.011719589	0.022958446	0.023269671	0.023282176	0.023197422	0.015227824	0.02342709	0.024246142	0.022493413	0.022489662
PDE1	0	0	0	0	0	-2.31E-35	0	0	0	0	-5.16E-35	0	9.04E-25	0	-2.18E-35	-3.39E-35	1.77E-25	0	4.10E-34	0
PDE4	5.62E-34	1.63E-52	0	9.31E-45	0	0	-1.88E-34	2.03E-53	3.52E-35	1.13E-33	2.63E-47	-1.59E-52	0	7.97E-53	-1.34E-36	-5.78E-52	9.75E-57	0	2.58E-48	-2.58E-48
PDH	0	0	0	0	0	0	0	0	0	0	8.477974202	14.64432576	14.75737449	14.66457503	14.47221052	6.493986776	8.795801616	9.860926895	9.645910732	9.087503813
PDX5PO2	0	0	0	0	0	1.42E-05	2.65E-05	2.62E-05	2.67E-05	2.64E-05	5.99E-06	2.27E-05	2.33E-05	2.33E-05	2.32E-05	1.02E-05	2.39E-05	2.53E-05	2.19E-05	2.21E-05
PDX5POi	2.05E-05	2.64E-05	2.38E-05	2.27E-05	2.31E-05	0	0	0	0	0	0	0	0	0	0	0	0	0	0	0
PDXPP	0	0	0	0	0	0	0	0	0	0	0	0	0	0	0	0	0	0	0	0
PE120abcpp	0	1.70E-47	0	0	1.48E-37	0	0	-5.00E-40	0	-9.56E-49	0	5.26E-34	-8.17E-51	-9.82E-37	0	0	3.93E-39	-1.51E-52	2.86E-37	5.40E-51
PE140abcpp	0	0	0	0	0	1.66E-51	0	0	0	0	0	6.28E-47	0	1.36E-51	0	2.52E-51	0	0	0	0
PE141abcpp	-2.01E-39	0	1.15E-47	0	0	4.17E-51	0	0	-1.66E-50	0	0	-8.49E-55	0	0	0	0	0	0	0	0
PE160abcpp	0.038499865	0.041003966	0.038822073	0.037882477	0.038284328	0.03202878	0.044271625	0.044052822	0.041133157	0.040981535	0.019378216	0.037960585	0.041487308	0.038499234	0.038359049	0.027149564	0.041767969	0.043228249	0.037194123	0.037187843
PE161abcpp	0.016365726	0.018791838	0.017794647	0.01736397	0.017544033	0.013614237	0.018819216	0.018724446	0.018853965	0.018784467	0.008882055	0.017399772	0.017635644	0.017645121	0.017580888	0.01154088	0.017754949	0.018375692	0.017047333	0.01704449
PE180abcpp	0	0	0	0	0	0	0	9.66E-52	0	0	0	0	0	0	0	0	0	0	2.70E-51	0
PE181abcpp	0	0	0	0	0	-4.55E-52	0	-6.92E-52	0	4.38E-51	0	-3.48E-54	0	0	0	0	-1.04E-56	0	-1.36E-44	-2.70E-51
PEAMNOpp	1.06E-56	0	0	0	0	0	2.16E-56	-3.24E-56	1.35E-57	-3.24E-56	-1.03E-56	-1.07E-56	-2.14E-56	0	-5.36E-57	0	-1.07E-56	0	-1.33E-57	0
PEAMNtex	1.39E-56	0	0	0	0	0	2.76E-56	-9.18E-57	0	-9.18E-57	0	0	1.84E-56	-9.20E-57	0	0	-9.20E-57	0	0	0
PERD	2.05E-05	2.64E-05	2.38E-05	2.27E-05	2.31E-05	1.42E-05	2.65E-05	2.62E-05	2.67E-05	2.64E-05	5.99E-06	2.27E-05	2.33E-05	2.33E-05	2.32E-05	1.02E-05	2.39E-05	2.53E-05	2.19E-05	2.21E-05
PETNT161pp	-1.55E-50	0	0	7.49E-50	0	1.41E-50	0	0	2.92E-56	0	0	0	-1.20E-51	0	3.84E-51	-6.22E-51	0	0	0	0
PETNT181pp	1.63E-50	8.79E-25	0	-7.54E-50	0	-1.44E-50	0	5.33E-51	-4.88E-55	0	0	1.35E-51	1.68E-52	0	-5.38E-51	-4.03E-48	-4.03E-51	0	0	-3.38E-51
PFK	4.701349631	5.320814708	5.022842039	4.855230646	4.945899361	2.431193174	6.231422002	6.241245435	6.247696511	6.229444943	2.564881427	4.082170833	4.220380005	4.278832628	4.404639692	2.998174734	5.028645632	5.084185186	4.689363755	4.798820423
PFK_2	-2.75E-56	0	0	2.76E-56	2.76E-56	0	2.79E-56	0	2.79E-56	2.78E-56	1.37E-56	0	0	-2.77E-56	-1.81E-51	2.73E-56	-2.77E-56	-2.78E-56	0	0
PFK_3	1.079266636	1.209042264	1.157550459	1.17555532	1.147177076	0.285579296	0.289828627	0.24082631	0.288490705	0.277043976	0.536342758	0.559356974	0.58523864	0.612021279	0.657666279	1.037121851	1.197755147	1.260473326	1.192831457	1.176091102
PFL	18.25194134	20.371972	19.59052436	19.33861298	19.38780137	13.9799345	15.27292855	15.18099518	15.05461859	15.3250597	0.007909233	0.188282266	0.194215046	0.193278266	0.192342764	0	-5.81E-47	0.1988134	0.188420911	0
PG120abcpp	0.002810702	0.003232335	0.003058841	0.002984036	0.003015282	0.002332578	0.003231973	0.003215538	0.003237857	0.003225996	0.001519193	0.002985635	0.003026446	0.00302804	0.003016866	0.001974618	0.003043638	0.003151297	0.00292215	0.002921358
PG140abcpp	0	0	0	0	0	0	-2.14E-48	0	0	-1.04E-51	0	0	0	0	0	0	0	-1.38E-51	0	0
PG141abcpp	-2.04E-56	0	-2.18E-50	0	0	0	0	0	-2.12E-56	0	0	2.72E-51	5.45E-51	-2.73E-51	0	-8.81E-51	1.17E-45	0	0	0
PG160abcpp	1.55E-05	0.003225985	0.003058841	0.002984036	0.003006269	5.59E-06	1.77E-05	1.33E-05	0.003237857	0.003225996	0.001518703	0.002985635	1.43E-05	0.003024663	0.003013538	3.46E-06	1.11E-05	1.28E-05	0.002919707	0.002918991
PG161abcpp	0	2.53E-33	0	1.13E-36	5.44E-51	5.18E-51	0	0	0	1.94E-37	0	-5.43E-51	0	1.36E-51	0	7.55E-51	0	0	-4.59E-45	0
PG180abcpp	0	0	-1.37E-51	0	0	0	-5.54E-51	0	0	0	0	0	0	0	-1.04E-56	0	0	-5.51E-51	-1.90E-45	0
PG181abcpp	0	3.46E-51	-2.73E-51	0	0	0	0	0	0	0	0	0	4.16E-56	0	0	-4.04E-48	0	0	1.36E-44	0
PGAMT	-0.0734173	-0.084300935	-0.079827496	-0.077895462	-0.078703232	-0.06107401	-0.084423754	-0.083998612	-0.084579639	-0.084267868	-0.039845253	-0.078056071	-0.079114202	-0.079156717	-0.078868565	-0.051772848	-0.079649409	-0.082434089	-0.076475015	-0.076462261
PGCD	1.206808156	1.280144066	1.209623633	1.179267915	1.191959	0.998281782	1.276860944	1.27015075	1.279257823	1.274421149	0.629536606	1.169094566	1.185370288	1.186039209	1.181572419	0.828305685	1.293116812	1.242886897	1.143668663	1.238242523
PGI	10.51022918	11.73814698	11.25132217	10.98642035	11.12046898	3.384644852	6.399418089	6.452596575	6.419447753	6.407913499	3.190897943	3.955060544	4.07074582	4.10339464	4.182173854	3.566110854	4.267835676	4.271640207	3.919331715	4.044812569
PGK	-25.19771733	-28.15085152	-26.9832344	-26.56917823	-26.68505891	-12.44114607	-17.95865836	-17.81919908	-17.87615607	-17.9517223	-10.35484905	-15.74670722	-16.02065213	-16.07692701	-16.16291255	-11.44185426	-14.74196451	-15.58252034	-14.73737299	-14.49307294
PGL	3.667032338	4.171246794	3.970823113	4.002948597	3.927496033	6.459900836	6.495204292	6.340681794	6.377197221	6.494708705	3.765613753	8.462548109	8.480429894	8.418056393	8.248247834	3.370108027	5.59401384	6.370793061	6.219472837	5.758056127
PGLYCP	0	0	-3.01E-45	0	9.14E-53	0	1.91E-48	0	0	0	5.71E-52	0	0	1.11E-55	0	1.27E-52	0	-1.83E-48	0	0
PGM	-23.99090918	-26.87070745	-25.77361076	-25.38991031	-25.49309991	-11.44286429	-16.68179741	-16.54904833	-16.59689824	-16.67730115	-9.725312449	-14.57761265	-14.83528184	-14.8908878	-14.98134013	-10.61354857	-13.44884769	-14.33963344	-13.59370433	-13.25483042
PGMT	-0.110233341	-0.126574714	-0.119858012	-0.116957135	-0.118169971	-0.091700351	-0.126759121	-0.126120787	-0.126993178	-0.126525065	-0.059826163	-0.117198283	-0.118787028	-0.118850862	-0.118418212	-0.077735003	-0.119590621	-0.123771714	-0.114824387	-0.114805237
PGP120abcpp	0	0	0	0	0	0	0	0	0	0	0	0	0	0	0	0	0	0	0	0
PGP140abcpp	0	0	0	0	0	0	0	0	0	0	0	0	0	0	0	0	0	0	0	0
PGP141abcpp	0	0	0	0	0	0	0	0	0	0	0	0	0	0	0	0	0	0	0	0
PGP160abcpp	0	0	0	0	0	0	0	0	0	0	0	0	0	0	0	0	0	0	0	0
PGP161abcpp	0	0	0	0	0	0	0	0	0	0	0	0	0	0	0	0	0	0	0	0
PGP180abcpp	0	0	0	0	0	0	0	0	0	0	0	0	0	0	0	0	0	0	0	0
PGP181abcpp	0	0	0	0	0	0	0	0	0	0	0	0	0	0	0	0	0	0	0	0
PGPP120	0.002810702	0.003232335	0.003058841	0.002984036	0.003015282	0.002332578	0.003231973	0.003215538	0.003237857	0.003225996	0.001519193	0.002985635	0.003026446	0.00302804	0.003016866	0.001974618	0.003043638	0.003151297	0.00292215	0.002921358
PGPP120pp	0	1.22E-48	0	0	0	0	0	1.64E-24	0	0	0	0	3.38E-56	0	1.60E-24	1.41E-39	2.18E-36	0	0	0
PGPP140	-3.07E-55	3.37E-52	1.94E-29	8.40E-52	6.47E-52	0	7.86E-26	-4.16E-30	2.08E-51	-1.26E-28	-4.37E-53	-6.28E-47	-1.20E-35	1.04E-51	-2.59E-52	-5.13E-52	-1.04E-51	1.04E-44	0	-5.16E-52
PGPP140pp	0	0	0	0	0	4.37E-57	0	0	-1.29E-51	0	0	0	0	0	0	0	0	0	0	0
PGPP141	2.01E-39	-4.16E-51	-3.32E-50	-6.02E-29	0	1.62E-25	-1.61E-48	0	9.72E-45	0	-7.92E-54	-1.37E-25	-1.38E-36	0	1.03E-51	-1.23E-50	3.50E-32	-7.73E-53	0	-7.88E-57
PGPP141pp	0	0	0	0	0	0	0	0	0	4.73E-36	-1.26E-25	0	0	0	0	0	0	0	0	0
PGPP160	0	0	-2.64E-25	0	-5.69E-26	0	-1.97E-40	3.97E-57	-1.13E-36	0	-9.91E-49	0	-1.63E-39	0	4.54E-37	1.02E-40	0	-6.91E-40	0	-9.68E-31
PGPP160pp	0	0	0	0	0	0	0	0	0	0	0	0	0	0	0	0	0	0	0	0
PGPP161	0	4.19E-25	-4.14E-51	1.13E-36	0	0	1.04E-51	0	-2.68E-52	-1.05E-24	2.83E-55	0	-1.20E-54	0	8.09E-53	0	4.92E-51	0	0	0
PGPP161pp	0	0	0	0	0	0	0	0	0	0	0	0	0	0	0	0	0	0	0	0
PGPP180	0	-6.61E-52	1.04E-51	2.07E-51	3.95E-57	0	-1.66E-50	1.04E-51	2.03E-25	0	-3.51E-53	-1.59E-25	1.29E-51	-5.93E-25	2.78E-44	-1.65E-44	-1.71E-51	2.17E-27	2.81E-25	-9.83E-49
PGPP180pp	0	0	0	0	0	0	0	0	0	0	0	0	0	0	0	0	0	0	0	0
PGPP181	1.57E-51	0	-2.07E-51	-2.58E-52	5.22E-51	0	1.45E-52	1.04E-51	1.12E-50	0	1.91E-50	-1.82E-53	-2.07E-51	2.59E-52	4.14E-51	-4.02E-48	7.64E-54	6.94E-25	0	2.58E-52
PGPP181pp	0	0	0	0	0	0	0	0	0	0	0	0	0	0	0	0	0	0	0	0
PGSA120	0.002810702	0.003232335	0.003058841	0.002984036	0.003015282	0.002332578	0.003231973	0.003215538	0.003237857	0.003225996	0.001519193	0.002985635	0.003026446	0.00302804	0.003016866	0.001974618	0.003043638	0.003151297	0.00292215	0.002921358
PGSA140	0	3.36E-52	1.94E-29	9.02E-52	-1.10E-55	0	0	0	1.85E-51	-1.26E-28	-4.37E-53	-6.28E-47	-1.20E-35	1.36E-51	-2.14E-52	0	-9.08E-52	1.04E-44	0	-2.24E-52
PGSA141	2.01E-39	-7.39E-51	-1.45E-50	1.53E-46	-1.59E-52	0	-1.61E-48	0	9.72E-45	0	-7.91E-54	0	-1.38E-36	0	4.53E-52	-2.02E-50	0	-7.73E-53	0	0
PGSA160	0	0	5.20E-37	0	0	0	-1.97E-40	0	-1.13E-36	0	0	0	-1.63E-39	0	4.54E-37	1.02E-40	0	-6.91E-40	0	0
PGSA161	-1.78E-51	0	-7.27E-51	1.13E-36	0	0	1.39E-51	0	-2.68E-52	1.94E-37	3.06E-51	0	-2.97E-51	0	7.08E-53	0	5.56E-51	-4.35E-27	0	0
PGSA180	0	-6.61E-52	9.09E-52	1.80E-51	0	0	-7.39E-51	4.61E-52	2.49E-49	0	-3.51E-53	1.05E-33	2.04E-51	-6.92E-57	2.78E-44	-1.65E-44	-1.71E-51	2.17E-27	0	-9.83E-49
PGSA181	1.36E-56	0	-1.82E-51	-2.26E-52	5.22E-51	0	2.31E-52	-9.23E-52	1.11E-50	-9.24E-52	1.91E-50	-1.94E-53	0	1.13E-52	-3.62E-51	-4.02E-48	7.65E-54	6.13E-49	0	0
PHEMEabcpp	3.51E-52	9.21E-39	1.72E-37	1.25E-47	-3.69E-38	1.03E-37	0	-8.52E-56	0	6.81E-55	1.14E-37	-2.13E-56	1.92E-40	1.10E-51	0	4.63E-56	-5.72E-48	2.46E-38	0	3.49E-52
PHEMEtiex	0	5.32E-39	3.20E-37	2.48E-48	-2.13E-38	8.91E-38	0	0	0	0	-1.90E-37	0	-6.66E-40	2.27E-51	9.24E-57	0	-1.74E-47	3.19E-38	0	2.65E-52
PHETA1	-0.158956138	-0.178110178	-0.170026126	-0.166811945	-0.168087517	-0.134297074	-0.177102144	-0.174657933	-0.178169885	-0.176090972	-0.090503934	-0.166833412	-0.167989136	-0.16842561	-0.167896606	-0.114588956	-0.168898588	-0.172895267	-0.163445571	-0.163161464
PHEt2rpp	-7.48E-25	6.56E-25	-1.71E-25	2.19E-25	9.59E-27	1.39E-24	6.03E-43	-3.14E-26	6.58E-25	1.05E-24	2.48E-24	4.61E-25	-1.88E-25	1.66E-25	1.07E-25	8.21E-26	6.78E-26	2.62E-25	2.12E-25	6.28E-26
PHEtex	0	0	0	0	0	0	0	0	0	0	0	0	0	0	0	0	0	0	0	0
PHYTSpp	9.36E-58	-1.86E-57	0	0	0	0	0	0	0	9.31E-58	0	-1.87E-57	-9.33E-58	9.33E-58	9.33E-58	9.69E-58	-9.33E-58	0	-1.87E-57	0
PIt2rpp	0.725600512	0.87945813	0.81720041	0.788623095	0.801019311	0.580298364	0.885094901	0.890888463	0.881610651	0.888077633	0.34034006	0.7756388	0.795112655	0.793156175	0.789288921	0.469002326	0.801443653	0.845942867	0.756581035	0.758483288
PItex	0.725600512	0.87945813	0.81720041	0.788623095	0.801019311	0.580298364	0.885094901	0.890888463	0.881610651	0.888077633	0.34034006	0.7756388	0.795112655	0.793156175	0.789288921	0.469002326	0.801443653	0.845942867	0.756581035	0.758483288
PIuabcpp	0	0	0	0	0	0	0	0	0	0	0	0	0	0	0	0	0	0	0	0
PLIPA1A120pp	-1.14E-51	0	0	0	0	0	0	3.08E-24	0	0	0	0	0	0	0	2.02E-25	0	0	0	0
PLIPA1A140pp	0	0	-1.41E-52	1.13E-51	0	0	0	-1.00E-39	0	0	0	-1.72E-56	0	0	-1.13E-51	-5.07E-51	0	0	0	0
PLIPA1A141pp	0	0	-1.13E-51	-3.45E-56	0	0	0	0	0	0	-8.14E-56	4.61E-49	0	-2.54E-51	-3.67E-51	0	0	0	0	2.32E-37
PLIPA1A160pp	-5.72E-52	0	0	0	1.14E-24	0	0	0	0	0	0	0	0	0	0	0	0	0	0	0
PLIPA1A161pp	0	0	-1.69E-51	0	0	0	-5.58E-52	0	0	0	0	0	0	-2.34E-25	0	0	0	0	0	0
PLIPA1A180pp	5.72E-52	0	2.56E-52	3.45E-56	0	-7.41E-56	0	5.58E-52	-2.36E-49	0	0	0	0	3.58E-37	0	-5.38E-45	0	2.01E-24	0	0
PLIPA1A181pp	-8.94E-54	0	0	-1.41E-51	0	0	-2.23E-51	0	-6.81E-56	-2.23E-51	0	-8.48E-52	0	8.57E-25	0	0	0	0	0	0
PLIPA1E120pp	-1.01E-51	-1.24E-52	0	6.74E-44	2.96E-37	-5.33E-52	-3.21E-48	-5.00E-40	1.98E-51	0	0	1.05E-33	0	-9.82E-37	1.23E-50	1.11E-51	0	0	2.86E-37	8.05E-51
PLIPA1E140pp	-2.03E-51	1.24E-52	2.50E-52	0	-2.00E-51	6.40E-51	0	-5.69E-51	-1.98E-51	-6.18E-52	7.79E-53	1.26E-46	-5.00E-52	0	4.01E-51	0	1.12E-51	0	1.01E-51	-6.54E-51
PLIPA1E141pp	-2.01E-39	-3.96E-51	0	6.71E-44	-1.44E-51	9.85E-51	3.21E-48	-1.73E-51	3.96E-51	-1.98E-51	-2.08E-51	0	0	2.83E-50	0	4.44E-51	0	0	-1.36E-44	0
PLIPA1E160pp	0	0	0	0	0	0	0	0	0	0	0	0	0	0	0	0	0	0	0	0
PLIPA1E161pp	1.62E-51	0	0	-1.13E-36	0	0	0	-6.54E-37	-4.62E-52	-1.94E-37	0	0	-4.02E-52	0	0	0	0	0	0	0
PLIPA1E180pp	-1.11E-50	0	0	0	-2.45E-55	2.13E-51	0	2.97E-51	-1.98E-51	1.19E-52	-1.17E-51	-2.10E-33	5.63E-52	3.58E-37	-4.01E-51	2.22E-51	0	0	0	1.97E-48
PLIPA1E181pp	1.01E-51	-1.98E-51	4.50E-51	0	-2.00E-51	0	-4.95E-52	1.98E-51	-1.29E-50	0	1.91E-50	6.52E-51	0	1.00E-51	0	4.04E-48	2.44E-55	0	0	0
PLIPA1G120pp	0	0	-1.77E-52	-6.74E-44	0	0	0	0	0	-2.81E-51	0	0	-7.09E-52	0	-1.36E-50	3.19E-51	-3.26E-51	1.76E-51	0	0
PLIPA1G140pp	0	0	0	0	0	0	1.41E-42	-7.03E-52	0	-1.40E-51	0	0	0	0	-2.66E-52	0	0	0	1.43E-51	0
PLIPA1G141pp	0	0	-1.70E-50	-6.71E-44	1.42E-51	-5.83E-56	2.14E-56	2.81E-51	0	0	0	0	0	-5.67E-51	0	-7.18E-51	0	0	0	0
PLIPA1G160pp	0	0	0	0	0	0	0	0	0	0	0	0	0	0	0	0	0	0	0	0
PLIPA1G161pp	4.50E-53	0	7.08E-52	1.13E-36	-2.96E-37	0	0	-7.03E-52	0	1.94E-37	-2.62E-53	1.05E-33	0	-4.49E-37	0	-1.59E-51	-8.85E-53	0	3.56E-52	-4.65E-37
PLIPA1G180pp	0	0	-1.42E-51	0	0	4.66E-56	-5.62E-51	-4.39E-53	0	1.07E-56	0	-1.08E-56	0	2.16E-56	0	0	0	0	0	4.35E-56
PLIPA1G181pp	3.29E-56	0	-2.12E-51	4.44E-53	1.73E-55	0	0	-7.03E-52	-1.76E-52	0	0	0	0	2.16E-56	0	-4.03E-48	0	0	0	0
PLIPA2A120pp	4.71E-52	9.48E-34	2.68E-24	6.74E-44	0	0	-1.60E-48	2.50E-40	9.89E-52	-4.05E-48	1.47E-52	-4.01E-51	0	4.91E-37	1.40E-50	-3.41E-26	-5.86E-42	5.96E-51	-1.43E-37	0
PLIPA2A140pp	0	-1.98E-51	0	-1.00E-51	0	2.13E-51	0	5.00E-40	-6.75E-52	0	4.35E-53	0	-5.00E-52	-5.00E-52	2.00E-51	0	-2.00E-51	-5.65E-51	1.01E-51	-5.75E-57
PLIPA2A141pp	1.00E-39	-2.97E-51	0	-1.53E-46	3.13E-53	5.33E-52	1.60E-48	4.95E-52	2.37E-50	1.98E-51	8.16E-54	7.65E-57	-2.00E-51	5.25E-51	3.00E-51	0	7.50E-52	2.04E-52	-6.80E-45	-2.32E-37
PLIPA2A160pp	0	0	0	6.27E-53	-1.48E-37	0	-1.28E-51	-3.96E-51	1.98E-51	0	0	2.10E-33	-3.00E-51	0	4.58E-56	-2.99E-42	0	0	1.01E-51	-3.84E-56
PLIPA2A161pp	0	0	0	7.42E-50	0	0	0	3.27E-37	0	-1.24E-52	5.86E-52	0	4.00E-51	-5.82E-37	0	-5.26E-51	2.50E-51	4.97E-52	4.59E-45	0
PLIPA2A180pp	-6.58E-51	0	0	-1.00E-51	0	1.30E-55	1.48E-51	1.11E-51	-1.26E-50	0	3.51E-53	-1.05E-33	6.25E-52	-3.58E-37	-2.00E-51	2.19E-44	2.50E-51	-7.58E-57	-5.03E-52	-7.07E-48
PLIPA2A181pp	1.62E-50	6.25E-52	0	-7.47E-50	-1.00E-51	-1.39E-50	1.98E-51	4.95E-52	-1.11E-50	-9.89E-52	-5.28E-50	2.01E-51	-1.00E-51	0	-4.01E-51	-3.33E-51	-1.25E-52	4.97E-52	0	-1.89E-51
PLIPA2E120pp	1.01E-51	2.03E-47	-1.57E-50	-6.74E-44	-1.48E-37	0	3.21E-48	0	-9.89E-52	-9.54E-49	0	-5.26E-34	0	0	-1.24E-50	-1.11E-51	3.93E-39	0	0	0
PLIPA2E140pp	2.03E-51	-6.18E-53	-2.50E-52	2.01E-51	2.00E-51	-4.27E-51	0	5.69E-51	1.98E-51	9.89E-52	-7.33E-53	-6.28E-47	5.00E-52	2.00E-51	-4.01E-51	2.22E-51	-1.06E-51	0	-1.01E-51	6.54E-51
PLIPA2E141pp	2.03E-51	1.98E-51	1.15E-47	-6.71E-44	1.56E-51	-5.68E-51	-3.21E-48	7.43E-52	-2.18E-50	3.96E-51	2.08E-51	0	0	-2.70E-50	-2.00E-51	0	-1.21E-31	0	1.36E-44	0
PLIPA2E160pp	0	0	1.15E-47	0	1.48E-37	0	0	0	0	0	0	-2.10E-33	0	0	-9.86E-52	-2.49E-51	0	2.32E-52	0	3.73E-52
PLIPA2E161pp	0	0	0	0	0	0	0	0	-2.00E-52	-1.37E-51	0	5.25E-34	-1.61E-51	3.58E-37	0	0	0	0	0	0
PLIPA2E180pp	1.22E-50	0	9.99E-52	-1.00E-51	2.45E-55	2.13E-51	0	-1.98E-51	1.98E-51	-1.19E-52	1.17E-51	2.10E-33	-6.25E-52	-3.58E-37	6.01E-51	-4.44E-51	0	0	4.02E-51	-1.97E-48
PLIPA2E181pp	-1.67E-50	2.97E-51	-2.00E-51	7.52E-50	2.00E-51	8.53E-51	3.71E-52	-3.96E-51	1.58E-50	3.96E-51	1.35E-50	-6.02E-51	0	-8.76E-52	7.01E-51	0	-2.44E-55	0	-1.36E-44	-2.01E-51
PLIPA2G120pp	0	0	-2.13E-37	0	0	0	0	0	0	0	0	0	0	0	0	0	-3.92E-39	0	0	0
PLIPA2G140pp	0	1.07E-56	0	0	0	0	-1.41E-42	0	0	0	0	0	0	0	0	0	1.06E-51	0	0	0
PLIPA2G141pp	0	0	0	0	0	0	0	0	0	0	1.95E-54	0	0	0	0	0	1.17E-45	0	0	0
PLIPA2G160pp	0	1.34E-56	0	0	0	0	0	0	0	0	4.20E-52	0	0	0	0	0	0	0	0	0
PLIPA2G161pp	0	2.53E-33	0	0	1.48E-37	0	0	0	0	0	-7.87E-53	-1.05E-33	0	4.49E-37	0	0	0	0	-4.59E-45	2.32E-37
PLIPA2G180pp	0	0	0	0	0	0	0	0	0	0	0	0	0	0	0	0	3.65E-56	0	-1.90E-45	0
PLIPA2G181pp	0	2.81E-51	0	0	0	0	0	0	0	0	1.02E-55	0	0	0	0	0	2.50E-53	0	1.36E-44	2.85E-51
PMANM	-1.16E-33	0	0	-4.69E-56	0	0	0	-4.56E-56	0	9.12E-56	0	5.74E-50	0	0	0	-2.53E-33	0	0	0	4.73E-56
PMDPHT	0.000292176	0.000352013	0.000326967	0.000314565	0.000320655	0.000202976	0.000312589	0.000312396	0.00031452	0.000311938	0.000101956	0.000210118	0.000213304	0.000213382	0.000212493	0.000133188	0.000212804	0.000219681	0.000201818	0.000202652
PMPK	4.82E-06	6.19E-06	5.61E-06	5.49E-06	5.47E-06	1.97E-06	3.28E-06	3.09E-06	3.29E-06	3.23E-06	1.97E-06	5.64E-06	5.83E-06	5.90E-06	5.98E-06	3.56E-06	6.91E-06	7.55E-06	6.67E-06	6.55E-06
PNTK	0.000450287	0.000517495	0.000489856	0.000477926	0.000482913	0.000374208	0.000518254	0.000515626	0.000519217	0.00051729	0.000243717	0.000478917	0.000485451	0.000485714	0.000483934	0.000316979	0.000488756	0.000505958	0.000469157	0.000469078
PNTOt4pp	0	0	0	1.02E-56	-1.02E-56	0	1.03E-56	0	0	0	1.02E-56	0	0	0	2.39E-53	3.09E-56	0	-1.02E-56	1.02E-56	0
PNTOtex	0	0	0	0	0	0	0	0	0	0	0	6.98E-57	0	0	0	0	0	0	0	0
POAACR	0	-1.72E-51	2.78E-47	1.40E-47	1.41E-49	0	9.35E-47	-1.91E-44	-5.49E-36	-5.38E-53	9.25E-49	-1.16E-44	7.00E-48	0	-2.14E-52	-6.64E-41	-1.59E-40	3.76E-36	1.13E-40	1.75E-48
POX	0	0	0	0	0	0	0	0	0	0	0	0	0	0	0	0	0	0	0	0
PPA	7.35102236	8.485391281	8.049411802	7.833690382	7.929682694	6.246326514	8.601527614	8.690152474	8.554473597	8.6433219	4.008190111	7.807924162	7.973291386	7.94818832	7.919298178	5.294864389	8.023129004	8.371353209	7.680426522	7.703168516
PPA2	0	0	0	0	0	0	0	0	0	0	0	0	0	0	0	0	0	0	0	0
PPAKr	0	0	0	0	0	0	0	0	0	0	0	0	0	0	0	0	0	0	0	0
PPALtex	-6.69E-56	0	5.46E-52	0	0	1.73E-56	0	0	0	8.31E-57	0	0	0	-1.17E-55	0	0	0	-3.33E-56	-1.67E-56	0
PPALtpp	0	-1.19E-56	3.91E-52	0	-3.58E-56	0	0	0	0	-1.19E-56	-6.52E-57	0	5.97E-57	0	5.97E-57	6.35E-57	-2.98E-57	0	-5.97E-57	1.19E-56
PPAt4pp	0	0	-7.09E-44	0	0	-8.79E-57	-1.73E-56	2.82E-52	0	-4.05E-48	-2.52E-53	0	-8.58E-57	2.40E-55	8.58E-57	8.90E-57	0	0	0	-3.43E-56
PPAtex	1.34E-56	0	-7.09E-44	0	0	0	-1.34E-56	0	0	0	-2.52E-53	0	0	2.41E-55	0	0	0	0	0	0
PPBNGS	0.000878244	0.00112558	0.001021002	0.000967922	0.000994653	0.000377224	0.000648489	0.00065066	0.00065276	0.000647802	0.000173395	0.000544845	0.000559398	0.000558974	0.000554997	0.000173842	0.000374038	0.000386274	0.0003323	0.000340637
PPC	2.498907526	2.855904556	2.708378192	2.64562123	2.671654467	0	2.854074646	2.834051578	2.862286366	2.846234987	1.364065885	2.644502014	2.676471815	2.679280276	2.669954642	1.765117171	2.696641571	2.784302558	2.593488708	2.591986118
PPCDC	0.000450287	0.000517495	0.000489856	0.000477926	0.000482913	0.000374208	0.000518254	0.000515626	0.000519217	0.00051729	0.000243717	0.000478917	0.000485451	0.000485714	0.000483934	0.000316979	0.000488756	0.000505958	0.000469157	0.000469078
PPCK	0	0	0	0	0	0	0	0	0	0	0	0	0	0	0	0	0	0	0	0
PPCSCT	0	0	7.09E-44	0	0	3.58E-56	3.53E-56	-2.89E-52	-7.07E-56	-1.00E-53	0	-1.79E-53	-8.29E-35	0	1.80E-53	-1.81E-56	-3.51E-56	3.53E-56	0	3.50E-56
PPGPPDP	0	0	0	0	0	0	0	0	0	0	0	0	0	0	0	4.68E-34	0	0	0	0
PPK2r	-8.77E-05	-0.000109903	-0.000101082	-9.69E-05	-9.87E-05	-6.74E-05	-0.000111689	-0.00011322	-0.000110836	-0.00011243	-3.42E-05	-9.58E-05	-9.89E-05	-9.85E-05	-9.79E-05	-5.20E-05	-9.97E-05	-0.000106546	-9.32E-05	-9.36E-05
PPKr	0	0	0	0	0	0	0	0	0	0	0	0	0	0	0	0	0	0	0	0
PPM	-0.004085409	-0.005118909	-0.004707828	-0.004512455	-0.004598433	-0.003148262	-0.005220292	-0.005288313	-0.0051833	-0.005252957	-0.001607651	-0.004521616	-0.004666791	-0.004647152	-0.004620443	-0.002447089	-0.004711416	-0.005030849	-0.004400098	-0.004417717
PPM2	4.53E-39	0	1.56E-42	2.61E-25	0	2.83E-24	2.53E-24	-1.76E-24	8.60E-39	5.73E-38	-1.14E-41	-9.46E-25	1.42E-40	9.20E-25	2.14E-30	-2.27E-24	0	-1.86E-24	3.04E-24	-1.99E-36
PPNCL2	0.000450287	0.000517495	0.000489856	0.000477926	0.000482913	0.000374208	0.000518254	0.000515626	0.000519217	0.00051729	0.000243717	0.000478917	0.000485451	0.000485714	0.000483934	0.000316979	0.000488756	0.000505958	0.000469157	0.000469078
PPND	0.121999912	0.136923436	0.130660389	0.128155247	0.129151029	0.10204361	0.134683068	0.13298207	0.135396956	0.133990956	0.069074419	0.127671967	0.128647044	0.128938018	0.128522824	0.087162258	0.128292437	0.131588039	0.124320256	0.12402296
PPNDH	0.158846715	0.177971737	0.169899332	0.166690607	0.167963791	0.13421405	0.17696143	0.174515549	0.17803009	0.175949447	0.090460524	0.16671272	0.167864503	0.168301472	0.167773204	0.114525011	0.168772673	0.17276051	0.163328197	0.163043682
PPPGO	0	0	0	0	0	0	0	0	0	0	4.33E-05	0.00013612	0.000139757	0.00013965	0.000138657	0	0	0	0	0
PPPGO3	0.00021948	0.000281291	0.000255156	0.00024189	0.000248571	9.42E-05	0.000162017	0.000162562	0.000163084	0.000161846	-4.71E-24	0	0	0	0	4.34E-05	9.34E-05	9.65E-05	8.30E-05	8.51E-05
PPPNDO	2.13E-56	-2.24E-56	0	-2.17E-56	0	2.07E-56	2.24E-56	-2.23E-56	0	0	0	0	0	0	0	4.04E-56	0	0	2.16E-56	0
PPPNt2rpp	0	-2.94E-56	0	0	0	0	9.82E-57	-9.81E-57	0	0	0	0	0	0	9.67E-57	0	0	0	9.61E-57	0
PPPNtex	0	0	0	0	0	0	0	0	0	0	0	0	0	0	0	0	0	0	0	0
PPS	0	0	0	0	0	0	0	0	0	0	0	0	0	0	0	0	0	0	0	0
PPTHpp	-9.24E-57	-2.68E-56	7.23E-56	7.27E-56	0	3.94E-56	7.14E-56	-1.43E-55	0	-5.36E-56	0	3.64E-56	0	0	0	0	0	3.59E-56	-1.83E-56	0
PPTtex	0	1.77E-22	0	7.36E-56	0	1.91E-56	3.67E-56	-1.47E-55	-3.67E-56	-1.84E-56	-4.90E-57	3.68E-56	0	0	1.84E-56	3.88E-56	0	3.68E-56	-3.68E-56	0
PRAGSr	0.264527884	0.323553876	0.299713186	0.288682542	0.293489746	0.210504631	0.325639821	0.328517759	0.323979494	0.327074468	0.12126605	0.281510333	0.289201158	0.288309213	0.286846005	0.168375544	0.291638582	0.308904073	0.274483431	0.275344215
PRAIS	0.264527884	0.323553876	0.299713186	0.288682542	0.293489746	0.210504631	0.325639821	0.328517759	0.323979494	0.327074468	0.12126605	0.281510333	0.289201158	0.288309213	0.286846005	0.168375544	0.291638582	0.308904073	0.274483431	0.275344215
PRAIi	0.056325902	0.061452008	0.059261721	0.058449202	0.058754056	0.048647747	0.060792132	0.059719566	0.061270243	0.060340719	0.034320457	0.058925557	0.059083831	0.059292263	0.059144648	0.042417568	0.059328794	0.060207365	0.05781467	0.057692539
PRAMPC	0.089558457	0.099813239	0.095535708	0.09382985	0.094499865	0.077174208	0.101722577	0.100479354	0.102270407	0.101207862	0.051731274	0.093546126	0.094195927	0.0944249	0.094162565	0.066023859	0.09644234	0.098696022	0.093383335	0.093256648
PRASCSi	0.264523068	0.323547689	0.299707579	0.288677057	0.293484272	0.210502665	0.325636539	0.328514673	0.3239762	0.327071243	0.12126408	0.281504691	0.289195329	0.288303311	0.286840021	0.168371988	0.291631667	0.308896519	0.274476762	0.275337669
PRATPP	0.089558457	0.099813239	0.095535708	0.09382985	0.094499865	0.077174208	0.101722577	0.100479354	0.102270407	0.101207862	0.051731274	0.093546126	0.094195927	0.0944249	0.094162565	0.066023859	0.09644234	0.098696022	0.093383335	0.093256648
PRFGS	0.264527884	0.323553876	0.299713186	0.288682542	0.293489746	0.210504631	0.325639821	0.328517759	0.323979494	0.327074468	0.12126605	0.281510333	0.289201158	0.288309213	0.286846005	0.168375544	0.291638582	0.308904073	0.274483431	0.275344215
PRMICI	0.089558457	0.099813239	0.095535708	0.09382985	0.094499865	0.077174208	0.101722577	0.100479354	0.102270407	0.101207862	0.051731274	0.093546126	0.094195927	0.0944249	0.094162565	0.066023859	0.09644234	0.098696022	0.093383335	0.093256648
PROD2	0	0	0	0	0	0	0	0	0	0	0	0	0	0	0	0	0	0	0	0
PROGLYabcpp	1.00E-45	-1.96E-56	-6.45E-57	0	1.93E-56	0	1.96E-56	0	0	6.53E-57	-9.42E-25	-1.93E-56	6.44E-57	-6.44E-57	-1.29E-56	0	6.45E-57	-6.50E-57	6.40E-57	-1.28E-56
PROGLYtex	0	0	0	0	0	0	0	0	0	0	-4.90E-57	0	0	0	0	0	0	0	0	0
PROabcpp	0	0	0	0	0	0	0	0	0	0	0	0	0	0	0	0	0	0	0	0
PROt2rpp	0	8.73E-25	-2.39E-26	1.54E-24	0	-2.36E-25	1.47E-42	0	8.78E-25	1.87E-24	0	4.90E-25	0	3.44E-25	0	1.35E-25	6.24E-48	-1.01E-24	-2.59E-50	2.84E-25
PROt4pp	1.80E-25	0	0	0	1.55E-26	0	3.71E-52	4.14E-25	1.85E-52	-6.60E-49	0	0	-3.12E-26	0	2.40E-25	0	3.07E-25	-3.30E-25	4.50E-25	0
PROtex	0	0	0	0	0	0	0	0	0	0	0	0	0	0	0	0	0	0	0	0
PRPPS	0.732329059	0.880894594	0.820667116	0.793242516	0.805078222	0.590401223	0.887567867	0.891848069	0.884815058	0.889878611	0.350934797	0.780207578	0.798480358	0.796881589	0.793151143	0.479379632	0.806290581	0.848636668	0.762876633	0.764553798
PSCLYSt2pp	0	-3.92E-56	0	0	0	9.40E-57	9.79E-57	0	0	0	0	1.54E-55	7.71E-56	0	3.85E-56	0	-3.86E-56	0	3.83E-56	0
PSCLYStex	0	0	0	0	-3.68E-56	0	0	0	3.67E-56	0	0	3.68E-56	3.68E-56	0	3.68E-56	0	-3.68E-56	0	0	-3.68E-56
PSCVT	0.337975126	0.377281554	0.360701932	0.354151848	0.356735683	0.285565064	0.373374435	0.368152646	0.375635648	0.371218267	0.194275011	0.354167907	0.356466973	0.357403254	0.35630872	0.244657598	0.357271834	0.365468976	0.346302541	0.345598885
PSD120	0	1.07E-47	1.01E-30	0	1.48E-37	0	0	-5.00E-40	-6.62E-57	-9.53E-49	-8.80E-26	5.26E-34	-1.04E-50	-9.82E-37	-6.63E-57	-5.67E-56	3.93E-39	-1.51E-52	2.86E-37	1.39E-50
PSD140	-6.69E-57	-5.50E-25	0	0	6.63E-57	-1.48E-52	2.65E-56	5.00E-40	-6.62E-57	0	-1.46E-56	6.28E-47	0	-1.74E-51	0	0	1.74E-51	6.62E-57	0	0
PSD141	-2.01E-39	1.60E-25	1.15E-47	0	2.65E-56	-3.81E-52	4.77E-50	-1.35E-36	-1.74E-50	-1.74E-31	0	0	-6.63E-57	0	6.63E-57	-1.42E-56	6.95E-51	0	1.33E-56	-4.36E-52
PSD160	0.049589859	0.056941232	0.053919639	0.052614643	0.053160253	0.04125256	0.05702419	0.056737027	0.057129484	0.056918897	0.026913555	0.052723127	0.053437844	0.05346656	0.053271927	0.034970072	0.05379935	0.055680268	0.0516552	0.051646585
PSD161	0.058448799	0.067113452	0.063552069	0.062013943	0.062657023	0.04862209	0.06721123	0.066872767	0.067335334	0.067087127	0.031721505	0.062141807	0.062984204	0.06301805	0.062788647	0.041217272	0.063410291	0.065627224	0.060883101	0.060872947
PSD180	0	0	1.74E-51	-6.64E-57	0	-2.78E-56	-6.66E-34	-8.68E-52	-6.62E-57	-6.62E-57	0	0	0	0	0	-7.08E-57	0	0	0	0
PSD181	-6.69E-57	3.55E-48	0	-6.64E-57	-5.22E-51	0	-2.65E-56	0	0	7.81E-51	0	-1.74E-51	0	-8.69E-52	6.63E-57	-9.28E-51	-1.74E-51	0	0	-5.23E-51
PSERT	1.206808156	1.280144066	1.209623633	1.179267915	1.191959	0.998281782	1.276860944	1.27015075	1.279257823	1.274421149	0.629536606	1.169094566	1.185370288	1.186039209	1.181572419	0.828305685	1.293116812	1.242886897	1.143668663	1.238242523
PSERtex	2.77E-56	0	0	0	-1.84E-56	0	-1.93E-52	-7.35E-56	9.18E-57	0	-1.96E-56	-9.20E-57	0	-1.84E-56	0	6.35E-52	0	0	0	7.37E-56
PSP_L	1.206808156	1.280144066	1.209623633	1.179267915	1.191959	0.998281782	1.276860944	1.27015075	1.279257823	1.274421149	0.629536606	1.169094566	1.185370288	1.186039209	1.181572419	0.828305685	1.293116812	1.242886897	1.143668663	1.238242523
PSP_Lpp	6.46E-57	-1.01E-55	0	0	0	0	-9.59E-53	0	1.01E-55	0	0	0	0	2.54E-56	6.36E-57	1.18E-51	6.35E-57	-5.05E-56	-2.56E-56	1.02E-55
PSSA120	0	1.05E-47	0	0	1.48E-37	0	0	-5.00E-40	-9.77E-57	-9.54E-49	0	5.26E-34	-1.27E-50	-9.82E-37	0	-8.81E-56	3.93E-39	-1.51E-52	2.86E-37	1.02E-50
PSSA140	0	0	-9.72E-57	0	9.71E-57	-1.48E-52	3.90E-56	5.00E-40	-9.77E-57	0	-1.79E-56	6.28E-47	-9.71E-57	-2.55E-51	0	0	0	9.74E-57	0	3.18E-52
PSSA141	-2.01E-39	0	1.15E-47	0	0	-3.81E-52	0	0	-1.54E-50	0	5.98E-57	0	-1.94E-56	0	9.71E-57	-1.10E-56	0	1.95E-56	0	0
PSSA160	0.049589859	0.056941232	0.053919639	0.052614643	0.053160253	0.04125256	0.05702419	0.056737027	0.057129484	0.056918897	0.026913555	0.052723127	0.053437844	0.05346656	0.053271927	0.034970072	0.05379935	0.055680268	0.0516552	0.051646585
PSSA161	0.058448799	0.067113452	0.063552069	0.062013943	0.062657023	0.04862209	0.06721123	0.066872767	0.067335334	0.067087127	0.031721505	0.062141807	0.062984204	0.06301805	0.062788647	0.041217272	0.063410291	0.065627224	0.060883101	0.060872947
PSSA180	-3.20E-52	0	0	0	0	-2.09E-56	0	0	-9.77E-57	-9.76E-57	0	1.94E-56	0	0	9.71E-57	-1.10E-56	0	9.74E-57	0	1.59E-52
PSSA181	0	0	-9.72E-57	0	-5.22E-51	0	-1.95E-56	6.39E-52	0	7.67E-51	0	0	0	0	0	0	0	-6.39E-52	0	0
PTA2	0	0	0	0	0	0	0	-1.04E-43	0	0	0	0	0	0	0	0	0	0	0	0
PTAr	11.73626366	12.87151998	12.47440648	12.61739503	12.37943518	5.867154859	7.341189723	7.08784953	6.940632364	7.411221047	6.341653468	10.67005945	10.74021957	10.64181003	10.46319045	3.338382725	3.521383958	5.239185671	5.590967243	4.439324999
PTHRpp	0	-8.60E-56	9.52E-30	-1.08E-56	0	0	0	1.08E-56	1.18E-55	-1.08E-56	-6.12E-57	9.01E-34	5.40E-56	-2.16E-56	1.08E-56	1.29E-33	2.77E-34	3.99E-39	3.84E-25	-1.08E-56
PTPATi	0.000450287	0.000517495	0.000489856	0.000477926	0.000482913	0.000374208	0.000518254	0.000515626	0.000519217	0.00051729	0.000243717	0.000478917	0.000485451	0.000485714	0.000483934	0.000316979	0.000488756	0.000505958	0.000469157	0.000469078
PTRCORNt7pp	2.39E-24	2.59E-56	-7.80E-56	-2.23E-24	7.20E-25	-1.39E-56	1.88E-42	-4.87E-25	-7.77E-56	0	-7.97E-24	-1.04E-25	1.30E-56	0	0	0	1.30E-56	1.73E-24	1.35E-25	1.31E-56
PTRCTA	0	0	0	0	0	0	0	0	0	0	0	0	0	0	0	0	0	0	0	0
PTRCabcpp	0	0	0	0	0	0	0	0	0	0	0	0	0	0	0	0	0	0	0	0
PTRCt2pp	8.08E-48	-3.99E-56	5.90E-56	2.23E-24	-7.20E-25	0	-2.38E-47	4.87E-25	7.98E-56	0	7.97E-24	1.97E-50	-3.93E-56	-3.93E-56	-1.96E-56	0	0	-1.73E-24	7.96E-43	-9.75E-57
PTRCtex	0	0	0	0	0	-4.68E-43	0	0	-1.73E-56	-4.32E-57	1.42E-24	0	-1.73E-56	0	-5.66E-50	-1.32E-51	0	0	0	0
PUNP1	-0.0040425	-0.00506637	-0.004658981	-0.004465883	-0.00455067	-0.003109342	-0.005151671	-0.005217685	-0.005114995	-0.005183663	-0.001573469	-0.004426314	-0.004568402	-0.004549203	-0.004523055	-0.002395042	-0.004611732	-0.00492485	-0.004307365	-0.004324161
PUNP2	4.48E-05	5.74E-05	5.22E-05	5.03E-05	5.10E-05	2.85E-05	4.31E-05	4.26E-05	4.25E-05	4.31E-05	1.05E-08	4.91E-07	5.13E-07	5.11E-07	5.07E-07	4.55E-56	0	5.47E-07	4.81E-07	-1.68E-48
PUNP3	-8.77E-05	-0.000109903	-0.000101082	-9.69E-05	-9.87E-05	-6.74E-05	-0.000111689	-0.00011322	-0.000110836	-0.00011243	-3.42E-05	-9.58E-05	-9.89E-05	-9.85E-05	-9.79E-05	-5.20E-05	-9.97E-05	-0.000106546	-9.32E-05	-9.36E-05
PUNP4	0	-5.32E-45	5.97E-48	9.05E-56	5.77E-56	0	1.39E-49	0	5.11E-49	1.54E-56	-1.88E-46	-1.15E-55	-1.59E-47	-1.45E-55	-1.55E-49	-3.49E-48	0	-8.80E-56	2.86E-56	0
PUNP5	-4.74E-56	8.92E-56	0	7.94E-38	1.47E-55	0	-1.21E-55	0	1.10E-55	0	1.34E-52	1.72E-25	0	1.13E-47	-3.36E-55	-6.76E-56	1.42E-55	2.47E-55	-5.09E-43	-1.53E-33
PUNP6	2.11E-56	-4.20E-56	1.47E-55	-7.94E-38	-1.68E-55	1.33E-55	8.40E-56	-2.10E-56	-8.40E-56	-2.10E-56	-1.17E-52	-1.72E-25	-8.39E-56	-1.99E-47	2.10E-56	2.25E-56	-1.68E-55	-1.26E-55	1.44E-43	1.53E-33
PUNP7	0	0	-1.43E-55	0	0	-1.41E-55	0	0	0	0	0	2.20E-56	9.34E-56	1.55E-47	0	0	0	0	-6.61E-56	-3.13E-49
PYAM5PO	-2.83E-48	1.16E-46	4.55E-48	3.80E-30	0	-1.03E-56	-2.16E-44	0	0	0	0	4.33E-31	-2.27E-31	-8.19E-50	3.38E-53	0	0	1.97E-56	4.92E-57	1.97E-56
PYDAMK	7.79E-57	0	0	-7.78E-57	0	0	0	3.89E-57	-4.87E-57	-1.17E-56	0	-1.56E-56	0	0	0	0	8.75E-57	1.95E-56	0	1.59E-56
PYDAMtex	0	0	-8.25E-57	-4.12E-57	0	0	4.12E-57	0	0	-8.25E-57	0	0	0	0	0	0	0	0	0	0
PYDAMtpp	0	0	0	-5.26E-57	0	0	5.30E-57	0	0	-1.06E-56	0	-1.05E-56	0	0	0	-5.18E-57	1.05E-56	1.06E-56	0	0
PYDXK	0	0	1.10E-56	0	-1.55E-33	5.97E-57	0	2.16E-30	-4.97E-48	1.54E-26	-6.70E-57	-5.90E-48	0	0	-1.10E-56	1.25E-56	1.71E-30	5.01E-27	-2.14E-31	3.84E-39
PYDXNK	-8.14E-57	-3.98E-48	-2.49E-56	8.26E-57	1.68E-52	1.33E-46	0	8.43E-57	1.61E-48	-1.69E-56	-8.34E-25	-8.26E-57	0	0	-4.14E-56	1.29E-49	-8.31E-57	8.39E-57	8.22E-57	8.22E-57
PYDXNtex	0	0	0	0	0	0	0	0	0	0	0	0	0	0	0	0	0	0	0	0
PYDXNtpp	-1.24E-56	-6.18E-57	-6.19E-57	0	6.19E-57	0	-6.18E-57	-1.85E-56	0	0	0	0	-6.19E-57	-6.19E-57	6.19E-57	0	0	6.18E-57	1.24E-56	6.20E-57
PYDXPP	0	0	0	0	-6.35E-48	0	0	0	0	0	0	-4.23E-48	0	0	0	0	0	0	0	0
PYDXtex	0	0	0	0	0	0	0	0	0	0	0	0	0	0	0	0	0	0	0	0
PYDXtpp	0	0	0	0	0	8.80E-57	0	-8.36E-57	-8.36E-57	0	-9.24E-57	-8.39E-57	0	0	-8.39E-57	0	0	0	0	0
PYK	0	0	0	2.30E-43	-5.29E-41	0	0	-7.96E-25	0	0	0	0	0	0	0	-1.68E-43	0	0	0	0
PYNP2r	4.48E-05	5.74E-05	5.22E-05	5.03E-05	5.10E-05	2.85E-05	4.31E-05	4.26E-05	4.25E-05	4.31E-05	1.05E-08	4.91E-07	5.13E-07	5.11E-07	5.07E-07	-2.83E-52	-1.35E-52	5.47E-07	4.81E-07	1.53E-33
PYROX	0	0	0	5.55E-48	0	0	9.15E-47	0	0	0	0	0	0	0	0	0	0	0	0	0
PYRt2rpp	0	-5.86E-57	5.79E-57	0	0	0	-5.86E-57	0	0	0	0	0	-5.77E-57	-5.77E-57	0	0	-5.78E-57	-5.83E-57	0	5.72E-57
PYRtex	0	0	0	0	0	0	0	0	0	0	0	0	0	0	0	0	0	0	0	0
QMO2	0	0	0	0	0	0	0	0	0	0	0	0	0	0	0	0	0	0	0	0
QMO3	0	0	0	0	0	0	0	0	0	0	0	0	0	0	0	0	0	0	0	0
QUIN2tex	0	0	0	0	0	0	0	0	0	0	0	0	0	0	0	0	0	0	0	0
QUIN2tpp	0	5.65E-57	0	0	0	1.15E-56	-5.65E-57	0	0	0	0	0	5.64E-57	0	0	0	0	5.65E-57	5.63E-57	-5.63E-57
QUINDH	0	8.67E-57	0	-1.72E-56	-8.35E-53	1.74E-56	0	-8.67E-57	0	8.67E-57	0	0	1.72E-56	0	0	0	0	0	8.60E-57	-8.60E-57
QULNS	0.001771726	0.002034573	0.001926528	0.001879871	0.001899377	0.001473663	0.002037519	0.002027232	0.002041293	0.002033746	0.000961212	0.001883747	0.001909294	0.001910324	0.001903365	0.001249106	0.001922215	0.00198946	0.001845555	0.001845244
R15BPK	1.80E-34	0	1.83E-34	4.25E-35	1.27E-34	5.53E-34	-3.90E-35	1.80E-34	6.48E-34	-9.26E-34	-2.79E-40	-1.47E-34	-6.97E-34	-1.59E-33	2.09E-34	-1.19E-34	2.97E-34	-6.28E-34	1.02E-34	3.54E-34
R1PK	0	0	0	0	0	0	0	0	0	0	0	0	0	0	0	0	0	0	0	0
R5PP	0	0	0	0	0	0	0	0	0	0	0	0	0	0	0	0	0	0	0	0
R5PPpp	0	0	0	0	0	0	0	3.53E-56	-3.53E-56	0	-3.97E-56	0	3.55E-56	0	0	0	0	0	0	0
R5Ptex	0	0	0	0	-3.68E-56	0	0	0	0	0	0	0	0	0	0	0	0	0	0	-3.68E-56
RBFK	0.000118883	0.00015303	0.000138544	0.000130702	0.000134885	5.88E-05	0.000113316	0.000114127	0.00011488	0.000113033	7.91E-06	2.59E-05	2.66E-05	2.65E-05	2.63E-05	1.10E-05	2.48E-05	2.51E-05	2.13E-05	2.22E-05
RBFSa	0.000584353	0.000704025	0.000653935	0.000629131	0.000641309	0.000405951	0.000625177	0.000624792	0.000629041	0.000623876	0.000203911	0.000420235	0.000426608	0.000426764	0.000424985	0.000266377	0.000425609	0.000439363	0.000403635	0.000405304
RBFSb	0.000292176	0.000352013	0.000326967	0.000314565	0.000320655	0.000202976	0.000312589	0.000312396	0.00031452	0.000311938	0.000101956	0.000210118	0.000213304	0.000213382	0.000212493	0.000133188	0.000212804	0.000219681	0.000201818	0.000202652
RBK	0	0	0	0	0	0	0	2.60E-48	-8.35E-23	0	0	0	0	0	0	0	0	0	0	0
RBK_L1	2.75E-56	0	5.53E-56	0	-2.76E-56	-2.75E-56	5.55E-56	-2.77E-56	0	-1.11E-55	0	0	2.76E-56	2.76E-56	5.52E-56	0	2.76E-56	2.77E-56	-2.76E-56	0
RBP4E	-9.37E-54	-1.69E-55	-3.07E-53	3.58E-49	9.18E-53	-4.28E-53	-7.24E-25	-1.76E-53	0	1.76E-53	2.54E-53	-1.02E-53	-7.66E-54	2.79E-53	1.68E-53	-3.63E-53	1.02E-50	1.77E-53	3.72E-48	-4.20E-54
REPHACCOAI	1.44E-53	-1.44E-53	1.44E-53	0	0	0	1.44E-53	1.44E-53	1.44E-53	1.44E-53	3.06E-53	0	-1.44E-53	4.31E-53	-5.82E-51	3.51E-47	0	0	-2.24E-50	1.44E-53
RFAMPtex	0	0	0	0	0	0	0	0	0	0	0	0	0	0	0	0	0	0	0	0
RFAMPtpp	0	0	0	0	0	0	0	0	0	0	0	0	0	0	0	0	0	0	0	0
RHAT1	-1.85E-52	9.07E-53	3.82E-48	1.54E-52	5.11E-52	0	-2.31E-47	-9.01E-45	-3.56E-52	-3.76E-51	4.86E-47	2.13E-55	2.39E-35	1.64E-48	-4.21E-52	7.53E-48	-7.63E-48	-8.96E-24	8.14E-44	4.74E-48
RHCCE	0.003678613	0.00461051	0.004239918	0.004063678	0.004141272	0.002836064	0.004704614	0.004766407	0.004671056	0.004734265	0.001448107	0.004070667	0.004201658	0.004183831	0.00415969	0.002201892	0.004241708	0.00452977	0.003960984	0.003976904
RIBabcpp	1.19E-55	0	-2.38E-55	0	1.19E-55	0	0	0	0	6.00E-56	0	5.95E-56	0	0	6.10E-53	0	0	-5.98E-56	-2.97E-56	0
RIBtex	0	0	-1.84E-56	0	0	0	0	0	3.67E-56	0	0	0	3.68E-56	-3.68E-56	7.54E-53	0	7.36E-56	0	3.68E-56	0
RMI	6.72E-46	1.42E-55	0	7.15E-56	0	-7.53E-56	7.10E-56	7.10E-56	-1.42E-55	2.21E-47	0	7.15E-56	2.91E-51	0	7.15E-56	0	2.11E-43	0	0	-1.43E-55
RMK	6.72E-46	1.47E-55	0	7.20E-56	0	-6.85E-56	7.36E-56	7.35E-56	-1.47E-55	2.21E-47	-6.33E-56	0	1.49E-29	0	7.23E-56	0	2.11E-43	0	0	-1.43E-55
RMNtex	7.39E-56	0	0	0	0	0	0	0	0	0	0	0	0	0	0	0	0	0	0	0
RMNtpp	0	0	0	0	0	9.42E-57	0	0	0	-9.76E-57	-8.87E-57	0	-9.62E-57	9.62E-57	0	-9.24E-57	0	0	0	0
RMPA	6.72E-46	1.58E-55	0	7.75E-56	0	-7.56E-56	7.89E-56	7.88E-56	-1.58E-55	2.21E-47	-6.93E-56	0	8.32E-51	0	7.77E-56	0	2.11E-43	0	0	-1.54E-55
RPE	1.820537691	2.040776531	1.95437522	1.996936125	1.937595348	0.285579296	0.206256294	0.113473781	0.201319102	0.182843288	0.878404513	0.764523334	0.813987027	0.866615984	0.959000682	1.829575878	2.038214512	2.155452394	2.039338512	2.006561218
RPI	-1.815681104	-2.095055767	-1.982925403	-1.973310291	-1.956853731	-0.879128781	-1.182616786	-1.137962692	-1.178489063	-1.172175544	-0.888885206	-1.344086167	-1.388385789	-1.41355002	-1.455437864	-1.518948572	-2.008757143	-2.114140843	-1.960108187	-1.945062617
RZ5PP	0	1.36E-53	0	7.66E-57	-1.53E-56	-1.18E-52	1.52E-56	-2.99E-44	-2.85E-51	0	-1.46E-46	0	6.76E-47	-1.53E-56	3.06E-56	2.35E-49	0	1.52E-56	-3.07E-56	7.67E-57
S7PI	0	0	0	0	0	0	0	-2.98E-44	0	-1.10E-50	1.94E-46	0	9.57E-35	0	-4.21E-56	0	2.26E-47	-3.58E-23	3.26E-43	1.13E-47
SADH	0	0	0	0	7.93E-48	0	0	0	0	0	0	0	0	0	0	0	0	0	0	0
SADT2	0.174804348	0.194908479	0.186478926	0.183064886	0.184441583	0.149936147	0.196618064	0.194168994	0.19774843	0.19558589	0.101360372	0.183939885	0.185203038	0.185652442	0.185099989	0.12850102	0.187894011	0.192048687	0.181699259	0.181550222
SARCOX	1.48E-25	-1.66E-25	1.69E-25	0	0	0	0	0	0	0	0	-2.76E-25	0	-2.82E-26	0	0	0	0	0	0
SBTPD	-2.11E-56	0	0	0	-2.16E-56	0	5.50E-43	0	0	0	-7.57E-56	0	2.17E-56	0	2.16E-56	-4.01E-56	1.51E-43	0	-4.95E-38	0
SBTptspp	0	0	0	0	0	0	5.47E-55	0	-4.56E-56	-9.13E-56	5.41E-56	0	1.15E-56	0	0	0	-9.40E-53	9.14E-56	0	0
SBTtex	7.39E-56	0	-2.94E-55	1.47E-55	0	1.52E-55	0	0	1.47E-55	0	7.84E-56	2.95E-55	0	-3.68E-55	-1.47E-55	-7.76E-56	0	0	0	2.21E-55
SDPDS	0.267988096	0.307793411	0.291444253	0.28436204	0.287334614	0.221520964	0.307846554	0.306203328	0.308554836	0.307204843	0.143411932	0.282853168	0.28660428	0.286808351	0.285803698	0.187280968	0.289303531	0.299259745	0.277866313	0.277759799
SDPTA	-0.267988096	-0.307793411	-0.291444253	-0.28436204	-0.287334614	-0.221520964	-0.307846554	-0.306203328	-0.308554836	-0.307204843	-0.143411932	-0.282853168	-0.28660428	-0.286808351	-0.285803698	-0.187280968	-0.289303531	-0.299259745	-0.277866313	-0.277759799
SELGTHR	2.66E-05	3.38E-05	3.07E-05	2.96E-05	3.00E-05	1.70E-05	2.52E-05	2.49E-05	2.49E-05	2.53E-05	-2.21E-48	-4.31E-38	5.92E-58	4.76E-38	0	2.13E-51	-7.36E-49	1.00E-41	1.21E-54	-4.00E-49
SELGTHR2	2.66E-05	3.38E-05	3.07E-05	2.96E-05	3.00E-05	1.70E-05	2.52E-05	2.49E-05	2.49E-05	2.53E-05	-2.21E-48	9.84E-38	7.14E-58	5.46E-39	0	2.04E-51	-3.93E-49	-1.56E-41	1.08E-54	-1.38E-49
SELGTHR3	2.66E-05	3.38E-05	3.07E-05	2.96E-05	3.00E-05	1.70E-05	2.52E-05	2.49E-05	2.49E-05	2.53E-05	-2.21E-48	1.00E-37	7.14E-58	1.88E-38	0	2.04E-51	-3.92E-49	-1.39E-41	3.61E-55	-1.38E-49
SELNPS	2.66E-05	3.38E-05	3.07E-05	2.96E-05	3.00E-05	1.70E-05	2.52E-05	2.49E-05	2.49E-05	2.53E-05	-2.21E-48	8.05E-38	6.11E-58	1.74E-38	0	1.27E-51	-7.38E-49	-1.49E-41	3.11E-55	-1.48E-49
SELR	0	0	-6.94E-57	0	0	0	0	0	0	0	1.93E-38	0	0	3.64E-51	0	4.57E-55	-6.94E-57	0	-6.94E-57	0
SELtex	0	0	-4.60E-57	4.60E-57	9.20E-57	0	0	0	0	0	0	-4.60E-57	0	0	4.60E-57	9.11E-55	-4.60E-57	0	-4.60E-57	0
SELtpp	0	0	0	0	0	0	0	0	0	0	0	0	0	0	0	8.30E-55	0	0	0	0
SEPHCHCS	-1.29E-33	-9.64E-38	-5.23E-33	-1.85E-33	-2.01E-33	5.62E-43	3.56E-43	2.03E-43	8.98E-48	-5.60E-56	5.77E-56	-1.11E-33	9.71E-31	7.43E-34	-2.03E-34	-3.42E-55	2.21E-42	0	-2.59E-39	6.81E-39
SERASr	0	0	0	0	-2.87E-32	0	0	0	0	0	0	0	0	0	0	0	0	0	0	-8.20E-58
SERAT	0.174804348	0.194908479	0.186478926	0.183064886	0.184441583	0.149936147	0.196618064	0.194168994	0.19774843	0.19558589	0.101360372	0.183939885	0.185203038	0.185652442	0.185099989	0.12850102	0.187894011	0.192048687	0.181699259	0.181550222
SERD_D	0	0	0	0	0	0	0	0	0	0	0	0	0	0	0	0	0	0	0	0
SERD_L	0	0	0	0	0	0	0	0	0	0	0	0	0	0	0	0	0	0	0	0
SERt2rpp	0	0	2.58E-52	-7.53E-57	0	1.53E-24	0	0	4.71E-57	-7.72E-52	8.58E-24	-1.58E-56	-6.30E-56	0	-4.93E-52	0	6.58E-57	0	-2.59E-52	-2.59E-52
SERt4pp	0	0	-4.84E-52	0	0	-5.31E-25	1.41E-42	-1.07E-52	0	7.28E-52	0	0	0	0	0	0	0	2.42E-52	0	4.85E-52
SERtex	0	0	1.83E-56	-9.19E-57	0	0	0	0	0	0	-3.92E-55	0	0	-1.15E-57	0	1.96E-37	-1.12E-36	0	0	0
SFGTHi	0	0	0	0	0	-2.23E-54	-6.83E-56	-8.16E-43	3.42E-56	1.61E-44	-4.91E-46	8.15E-28	-3.77E-49	-6.28E-48	-1.87E-26	-1.88E-54	-2.14E-26	-3.39E-56	2.65E-26	6.62E-56
SGDS	5.45E-25	2.04E-24	-5.28E-26	8.87E-25	2.36E-26	0	-7.81E-26	0	2.05E-24	2.39E-24	9.72E-24	2.14E-24	3.09E-26	7.88E-25	3.81E-25	4.05E-25	5.03E-25	1.14E-24	9.53E-25	4.66E-25
SGSAD	0	2.52E-57	-1.68E-43	4.95E-57	1.07E-47	0	5.03E-57	1.01E-56	2.52E-57	0	-1.67E-44	-9.73E-42	0	0	-4.96E-57	0	0	0	0	0
SHCHCS3	-1.29E-33	-9.64E-38	-5.23E-33	-1.85E-33	-2.01E-33	5.62E-43	3.56E-43	2.03E-43	8.98E-48	-6.40E-56	5.78E-56	-1.11E-33	9.71E-31	7.43E-34	-2.03E-34	-3.44E-55	2.21E-42	0	-2.59E-39	6.81E-39
SHCHD2	8.13E-08	1.04E-07	9.43E-08	9.03E-08	9.20E-08	5.80E-08	1.05E-07	1.03E-07	1.06E-07	1.04E-07	2.56E-08	9.10E-08	9.28E-08	9.31E-08	9.25E-08	4.21E-08	9.48E-08	1.00E-07	8.80E-08	8.79E-08
SHCHF	8.13E-08	1.04E-07	9.43E-08	9.03E-08	9.20E-08	5.80E-08	1.05E-07	1.03E-07	1.06E-07	1.04E-07	2.56E-08	9.10E-08	9.28E-08	9.31E-08	9.25E-08	4.21E-08	9.48E-08	1.00E-07	8.80E-08	8.79E-08
SHK3Dr	0.337975126	0.377281554	0.360701932	0.354151848	0.356735683	0.285565064	0.373374435	0.368152646	0.375635648	0.371218267	0.194275011	0.354167907	0.356466973	0.357403254	0.35630872	0.244657598	0.357271834	0.365468976	0.346302541	0.345598885
SHKK	0.337975126	0.377281554	0.360701932	0.354151848	0.356735683	0.285565064	0.373374435	0.368152646	0.375635648	0.371218267	0.194275011	0.354167907	0.356466973	0.357403254	0.35630872	0.244657598	0.357271834	0.365468976	0.346302541	0.345598885
SHSL1	0.134457466	0.150047054	0.143513639	0.140855193	0.141932591	0.115601262	0.152034088	0.1501729	0.152910399	0.151244351	0.078170041	0.142445481	0.143458425	0.143801382	0.143370665	0.099318627	0.14573245	0.149044995	0.140866758	0.140756748
SKMt2pp	0	0	0	4.94E-57	0	9.75E-57	0	1.00E-56	1.88E-45	0	-4.43E-43	-4.94E-57	0	-4.95E-57	0	1.92E-56	0	-1.06E-44	0	0
SKMtex	0	0	0	4.60E-57	0	0	0	0	0	0	0	0	0	0	0	0	0	0	-9.21E-57	0
SLNTtex	2.66E-05	3.38E-05	3.07E-05	2.96E-05	3.00E-05	1.70E-05	2.52E-05	2.49E-05	2.49E-05	2.53E-05	-2.21E-48	0	2.30E-57	0	0	2.30E-51	0	0	1.18E-54	1.51E-52
SLNTtpp	2.66E-05	3.38E-05	3.07E-05	2.96E-05	3.00E-05	1.70E-05	2.52E-05	2.49E-05	2.49E-05	2.53E-05	-2.21E-48	0	1.21E-57	-3.83E-38	4.84E-57	2.40E-51	-2.40E-49	0	1.23E-54	2.98E-50
SO2tex	0	0	0	0	0	0	0	0	0	0	0	0	0	0	0	0	0	0	0	0
SO2tpp	0	4.90E-57	0	0	0	0	-4.90E-57	0	0	4.90E-57	0	0	0	0	0	0	4.91E-57	4.91E-57	4.91E-57	-4.91E-57
SO3tex	0	0	0	0	0	1.91E-56	7.35E-56	0	0	0	0	-3.68E-56	0	0	0	9.69E-57	0	1.84E-56	0	3.68E-56
SO4t2pp	0.174804348	0.194908479	0.186478926	0.183064886	0.184441583	0.149936147	0.196618064	0.194168994	0.19774843	0.19558589	0.101360372	0.183939885	0.185203038	0.185652442	0.185099989	0.12850102	0.187894011	0.192048687	0.181699259	0.181550222
SO4tex	0.174804348	0.194908479	0.186478926	0.183064886	0.184441583	0.149936147	0.196618064	0.194168994	0.19774843	0.19558589	0.101360372	0.183939885	0.185203038	0.185652442	0.185099989	0.12850102	0.187894011	0.192048687	0.181699259	0.181550222
SOTA	0	0	0	0	7.55E-48	0	0	0	0	1.78E-57	-1.67E-44	0	0	0	0	0	0	0	0	0
SPMDAT1	0	0	0	0	0	0	0	0	0	0	0	0	0	0	0	0	0	0	0	0
SPMDAT2	0	0	0	0	0	0	0	0	0	0	0	0	0	0	0	-6.72E-57	0	0	0	0
SPMDabcpp	0	0	0	0	0	0	0	0	0	0	0	0	0	0	0	0	0	0	0	0
SPMDt3pp	9.03E-54	-2.92E-47	-1.47E-52	0	-3.57E-56	0	-3.63E-56	-1.86E-53	0	0	8.45E-54	6.68E-57	1.79E-56	1.36E-52	0	-6.88E-56	-2.86E-55	7.21E-56	1.78E-56	1.08E-52
SPMDtex	-8.85E-54	1.86E-47	1.42E-52	-8.64E-57	3.45E-56	0	5.19E-56	0	0	0	-1.82E-53	-6.48E-57	-1.73E-56	-1.36E-52	0	7.10E-56	2.76E-55	-6.91E-56	0	-1.08E-52
SPMS	1.31E-53	-2.12E-47	-1.06E-52	6.46E-57	3.55E-25	-4.73E-37	-1.57E-25	0	-2.91E-25	7.64E-32	1.28E-53	-3.32E-31	0	-5.90E-28	-4.13E-38	9.55E-38	0	0	-4.03E-58	4.92E-25
SPODM	0	0	0	0	0	0	0	0	0	0	0	0	0	0	0	0	0	0	0	0
SPODMpp	0	0	0	0	0	0	0	0	0	0	0	0	0	0	0	0	0	0	0	0
SSALx	0	0	0	0	0	0	0	0	0	0	0	0	0	0	0	1.86E-56	6.46E-57	0	0	0
SSALy	0	0	0	0	0	1.94E-42	0	9.32E-43	0	0	0	7.66E-57	0	2.54E-54	0	0	0	0	0	0
SUCASPtpp	0	0	0	0	0	0	0	0	0	0	0	0	0	0	0	0	0	0	0	0
SUCBZL	-1.29E-33	-9.64E-38	-5.23E-33	-1.85E-33	-2.01E-33	-2.73E-44	-8.70E-28	2.03E-43	8.98E-48	-7.47E-57	0	1.33E-32	9.71E-31	7.43E-34	-2.03E-34	-2.97E-55	-9.83E-44	0	-1.24E-38	6.81E-39
SUCBZS	-1.29E-33	-9.64E-38	-5.23E-33	-1.85E-33	-2.01E-33	-2.73E-44	-8.70E-28	2.03E-43	8.98E-48	-8.86E-57	0	1.33E-32	9.71E-31	7.43E-34	-2.03E-34	-2.81E-55	-9.83E-44	0	-1.24E-38	6.81E-39
SUCCt2_2pp	0	0	0	0	-8.04E-57	0	8.11E-57	0	0	0	0	-8.03E-57	8.04E-57	-8.04E-57	8.04E-57	-8.18E-57	0	0	-8.02E-57	0
SUCCt2_3pp	0	0	0	0	0	0	0	0	0	0	0	0	0	0	0	0	0	0	0	0
SUCCt3pp	0	0	0	0	0	0	0	0	0	0	0	0	0	0	0	0	0	0	0	0
SUCCtex	0	1.71E-37	0	-3.88E-37	0	0	1.88E-37	-1.36E-33	-4.21E-37	2.33E-34	0	0	-3.40E-33	0	3.24E-39	3.18E-38	0	9.58E-38	-6.83E-38	-2.77E-37
SUCDi	2.604858106	3.043028224	2.884275679	2.585268054	2.832699661	2.770812774	3.474342798	3.668585686	3.643127268	3.469352099	0	-3.99E-34	-2.55E-31	-1.39E-34	9.90E-36	0.380344469	1.036610201	0.448594145	0.166194587	0.573147915
SUCFUMtpp	0	0	0	0	0	0	0	0	0	0	0	0	0	0	0	0	0	0	0	0
SUCMALtpp	0	0	0	0	0	0	0	0	0	0	0	0	0	0	0	0	0	0	0	0
SUCOAS	-2.201754105	-2.584343887	-2.448552319	-2.15932515	-2.402686742	-0.353187082	-3.013976105	-3.211721774	-3.181172781	-3.010417367	0.221581973	0.425298649	0.430062705	0.430609734	0.429174362	-0.093614618	-0.601293977	0	0.252787445	-0.154376153
SUCRtex	0	0	0	0	0	0	0	0	-3.67E-56	0	0	0	0	0	3.68E-56	0	0	0	0	0
SUCTARTtpp	0	0	0	0	0	0	0	0	0	0	0	0	0	0	0	0	0	0	0	0
SUCptspp	-8.34E-57	0	0	0	0	8.69E-57	8.28E-57	8.28E-57	3.31E-56	0	0	0	0	0	0	0	0	0	8.31E-57	0
SULFACabcpp	-1.06E-55	-4.59E-57	0	0	0	8.50E-57	0	0	0	6.01E-52	-1.02E-33	0	-9.01E-57	0	-4.50E-57	4.12E-57	0	0	0	0
SULFACtex	0	0	0	0	-4.60E-57	0	0	0	0	0	-3.92E-56	0	0	0	-4.60E-57	0	0	0	0	0
SULRi	0.174804348	0.194908479	0.186478926	0.183064886	0.184441583	0.149936147	0.196618064	0.194168994	0.19774843	0.19558589	0.101360372	0.183939885	0.185203038	0.185652442	0.185099989	0.12850102	0.187894011	0.192048687	0.181699259	0.181550222
SULabcpp	0	0	0	0	0	0	0	0	0	0	0	0	0	0	0	0	0	0	0	0
TAGURr	-3.83E-53	-1.40E-53	-1.09E-53	-4.33E-53	-9.63E-54	-1.45E-53	1.19E-53	2.74E-53	5.21E-53	4.60E-53	1.36E-54	5.11E-53	-6.31E-53	8.96E-54	7.41E-53	-5.61E-53	-1.70E-53	3.32E-53	3.51E-53	2.35E-53
TALA	0	0	0	0	0	0	0	0	0	0	0	0	0	0	0	0	0	0	0	0
TARTD	0	0	0	2.76E-56	0	0	0	0	0	0	-1.76E-57	1.38E-56	0	0	2.75E-56	0	0	0	0	0
TARTRDtex	0	0	0	0	0	0	0	0	0	0	0	0	0	0	0	0	0	0	0	0
TARTRt7pp	-5.47E-58	-8.53E-57	-7.06E-52	0	0	0	5.33E-58	1.07E-57	0	2.16E-24	-1.32E-57	0	0	-7.06E-53	0	0	2.28E-24	0	-5.42E-58	0
TARTRtex	0	1.77E-22	-1.51E-52	0	-1.84E-56	0	0	0	0	2.16E-24	0	0	0	-5.52E-56	0	0	2.28E-24	0	0	0
TARTt2_3pp	-6.35E-57	0	-6.39E-57	0	0	0	-6.44E-57	-6.43E-57	0	0	-6.29E-57	-6.37E-57	0	6.38E-57	-6.38E-57	0	0	0	0	6.36E-57
TAUDO	0	0	0	-3.59E-56	0	0	0	0	0	0	0	0	0	0	0	0	0	-9.07E-57	-3.58E-56	0
TAURabcpp	0	0	0	0	0	0	0	0	0	3.70E-56	0	2.56E-35	0	0	0	0	1.39E-30	-1.85E-56	-9.13E-57	-1.83E-56
TAURtex	0	0	0	0	0	0	0	0	0	6.75E-56	0	1.69E-56	0	0	0	0	-3.37E-56	0	0	0
TCYNTtex	0	0	0	0	0	0	0	0	0	0	0	0	0	0	0	0	0	0	0	0
TDP	0	0	0	0	0	0	0	0	0	0	0	0	0	0	0	0	0	0	0	0
TDPADGAT	0	-2.73E-56	0	0	0	0	0	0	0	0	0	0	0	0	0	0	0	0	0	0
TDPAGTA	0	-2.15E-56	0	0	0	0	-2.65E-25	1.68E-58	-3.72E-26	0	-5.48E-25	0	0	0	0	0	-2.10E-25	0	0	0
TDPDRE	-1.88E-52	9.07E-53	5.44E-48	1.54E-52	5.11E-52	7.81E-49	-2.67E-47	-9.01E-45	-3.56E-52	-2.61E-51	4.86E-47	2.04E-55	2.39E-35	1.64E-48	-4.07E-52	1.01E-47	-5.45E-48	-8.96E-24	8.14E-44	4.15E-48
TDPDRR	-1.85E-52	9.07E-53	5.95E-48	1.54E-52	5.11E-52	7.35E-49	-2.99E-47	-9.01E-45	-3.56E-52	-2.92E-51	4.86E-47	2.11E-55	2.39E-35	1.64E-48	-4.09E-52	8.48E-48	-5.95E-48	-8.96E-24	8.14E-44	4.46E-48
TDPGDH	-1.88E-52	9.07E-53	-9.48E-48	1.54E-52	1.16E-52	8.80E-49	-2.47E-47	-9.01E-45	-3.55E-52	0	3.42E-32	1.47E-55	2.39E-35	1.64E-48	-8.10E-52	7.13E-48	1.51E-47	-8.96E-24	8.14E-44	3.66E-48
TDSK	0.015114595	0.017355235	0.016434278	0.016036525	0.016202823	0.012573453	0.01738052	0.017292995	0.017412613	0.017348428	0.008203038	0.01606959	0.01628743	0.016296183	0.01623686	0.0106586	0.016397614	0.016970903	0.015744094	0.015741469
TGBPA	0	0	0	0	0	0	7.11E-53	-7.12E-53	0	0	0	0	0	0	-3.50E-51	2.18E-56	0	-7.17E-53	-7.39E-53	0
THD2pp	0	0	0	0	0	0	0	0	0	0	0	0	0	0	0	0	0	0	0	0
THDPS	0.267988096	0.307793411	0.291444253	0.28436204	0.287334614	0.221520964	0.307846554	0.306203328	0.308554836	0.307204843	0.143411932	0.282853168	0.28660428	0.286808351	0.285803698	0.187280968	0.289303531	0.299259745	0.277866313	0.277759799
THFAT	6.88E-05	8.71E-05	7.98E-05	7.63E-05	7.79E-05	5.24E-05	8.91E-05	9.04E-05	8.84E-05	8.97E-05	2.63E-05	7.64E-05	7.91E-05	7.87E-05	7.82E-05	4.06E-05	7.99E-05	8.57E-05	7.44E-05	7.47E-05
THMDt2pp	0	-5.08E-55	0	0	0	3.12E-56	0	0	9.63E-56	-1.59E-56	-5.92E-56	2.17E-56	7.92E-57	0	-1.28E-52	1.53E-56	1.57E-56	-7.98E-57	1.56E-56	0
THMDt2rpp	0	0	0	0	0	0	0	0	0	0	0	0	0	0	0	0	0	0	0	0
THMDtex	0	0	0	0	0	0	-1.65E-34	0	0	0	0	0	0	0	0	0	2.03E-34	0	0	0
THMabcpp	-8.59E-57	2.68E-56	0	0	0	0	0	0	0	-2.68E-56	0	0	-8.76E-57	8.76E-57	0	0	8.78E-57	-1.77E-56	8.68E-57	0
THMtex	0	-1.77E-22	0	0	0	0	0	0	0	-1.80E-56	0	0	0	0	0	0	0	0	0	0
THRA2i	0	0	0	0	0	0	0	-5.00E-57	0	-5.00E-57	0	0	0	0	0	0	0	0	0	0
THRAi	0	0	0	0	0	0	0	0	0	0	0	0	0	0	0	0	0	0	0	0
THRD	0	0	0	0	0	0	0	0	0	0	0	0	0	0	0	0	0	0	0	0
THRD_L	0.257317331	0.288782445	0.275642969	0.270273786	0.272442985	0.219077762	0.291595169	0.288419696	0.293038762	0.290271707	0.147597396	0.272976152	0.27531111	0.275893171	0.275095563	0.189102945	0.280338818	0.287476982	0.270654907	0.270435087
THRPtex	9.24E-57	0	9.52E-30	-9.21E-57	0	-9.53E-57	0	0	0	0	0	9.01E-34	1.84E-56	-1.84E-56	9.20E-57	1.29E-33	2.77E-34	0	0	-1.84E-56
THRS	0.480682694	0.541863801	0.516320136	0.505833161	0.510087935	0.404952749	0.542334388	0.536504002	0.544939855	0.539923102	0.270497214	0.504819776	0.509290128	0.51031479	0.508742351	0.34631274	0.515725794	0.529414187	0.497931289	0.497362532
THRabcpp	0	0	0	0	0	0	0	0	0	0	0	0	0	0	0	0	0	0	0	0
THRt2pp	0	0	0	0	0	0	0	0	0	0	0	0	0	0	0	0	0	0	0	0
THRt2rpp	1.46E-24	1.37E-24	0	2.38E-24	0	0	-1.86E-24	0	1.38E-24	1.95E-24	4.10E-24	0	1.63E-26	4.44E-25	1.82E-25	1.33E-25	0	-4.09E-25	0	2.88E-25
THRt4pp	0	0	-1.44E-25	0	5.28E-24	5.31E-25	0	6.97E-25	0	0	0	7.97E-25	0	0	0	0	0	0	2.15E-24	-4.05E-40
THRtex	0	-2.55E-52	0	0	0	0	4.15E-37	9.21E-40	0	0	8.31E-57	0	0	0	0	0	0	0	0	0
THYMt3pp	0	0	0	0	0	0	0	0	0	0	0	0	0	0	0	0	0	0	0	0
THYMtex	3.03E-34	-1.14E-39	0	5.32E-34	0	-1.88E-43	0	0	0	0	-1.15E-52	0	0	-6.82E-36	0	0	0	-5.20E-36	3.45E-52	0
TKT1	1.079266636	1.209042264	1.157550459	1.17555532	1.147177076	0.285579296	0.289828627	0.24082631	0.288490705	0.277043976	0.536342758	0.559356974	0.58523864	0.612021279	0.657666279	1.037121851	1.197755147	1.260473326	1.192831457	1.176091102
TKT2	0.741271055	0.831734268	0.796824761	0.821380805	0.790418272	0	-0.083572334	-0.127352528	-0.087171603	-0.094200688	0.342061755	0.20516636	0.228748387	0.254594705	0.301334403	0.792454027	0.840459365	0.894979068	0.846507055	0.830470115
TMAOR1	0	0	0	0	0	0	0	0	0	0	0	0	0	0	0	0	0	0	0	0
TMAOR1pp	0	-2.99E-55	0	0	0	0	-1.06E-51	5.63E-51	0	-6.80E-52	0	0	0	0	0	-3.75E-56	3.37E-56	-2.68E-55	1.36E-55	-6.79E-56
TMAOR2	0	0	0	0	0	0	0	0	0	0	0	0	0	0	0	0	0	0	0	0
TMAOR2pp	0	2.66E-55	0	0	0	0	1.06E-51	0	8.00E-53	6.79E-52	0	-2.71E-55	0	-6.75E-56	0	0	0	0	-2.04E-55	0
TMAOtex	1.11E-55	1.77E-22	-7.36E-56	4.89E-51	3.31E-55	-3.81E-56	0	-1.10E-55	0	-2.20E-55	0	-3.05E-55	3.68E-56	0	7.36E-56	0	7.36E-56	-1.10E-55	0	0
TMAtex	0	0	0	-3.68E-56	-3.68E-56	-3.81E-56	3.67E-56	-5.63E-51	3.67E-56	-7.35E-56	-7.84E-56	0	0	-7.36E-56	3.68E-56	0	0	0	0	0
TMDK1	0	0	0	0	0	2.92E-56	0	0	0	0	0	0	7.71E-57	0	0	0	0	0	0	0
TMDPP	0	1.32E-39	1.62E-48	0	0	0	1.52E-57	0	0	0	1.73E-52	0	0	1.88E-35	0	0	0	0	-1.97E-52	0
TMDS	0.018646459	0.019107554	0.018868195	0.018786325	0.01881896	0.018541525	0.019115087	0.019089227	0.019124719	0.019105535	0.017042928	0.018792631	0.018836443	0.018838286	0.018825922	0.018398917	0.0188601	0.018999313	0.018734479	0.018734045
TMK	0	4.04E-56	0	0	0	0	-2.06E-49	7.38E-49	-2.26E-39	-4.04E-56	0	3.35E-26	6.01E-33	0	0	0	2.87E-49	-2.22E-25	0	0
TMPK	4.82E-06	6.19E-06	5.61E-06	5.49E-06	5.47E-06	1.97E-06	3.28E-06	3.09E-06	3.29E-06	3.23E-06	1.97E-06	5.64E-06	5.83E-06	5.90E-06	5.98E-06	3.56E-06	6.91E-06	7.55E-06	6.67E-06	6.55E-06
TMPPP	4.82E-06	6.19E-06	5.61E-06	5.49E-06	5.47E-06	1.97E-06	3.28E-06	3.09E-06	3.29E-06	3.23E-06	1.97E-06	5.64E-06	5.83E-06	5.90E-06	5.98E-06	3.56E-06	6.91E-06	7.55E-06	6.67E-06	6.55E-06
TPI	12.14191778	13.56206865	13.00035397	12.78298449	12.85561388	3.513136668	6.388513743	6.350003642	6.403205392	6.373997157	3.966822547	4.518807858	4.681234413	4.766402893	4.9383083	5.262528197	6.101181647	6.215058967	5.761967055	5.854704034
TPRDCOAS	0	0	0	0	0	0	0	0	0	0	0	0	0	0	0	0	0	0	0	0
TRE6PH	1.46E-51	-4.09E-51	0	-8.79E-52	4.51E-52	0	0	3.60E-44	9.98E-52	0	-7.77E-46	0	0	-6.58E-48	8.81E-52	0	-2.69E-56	1.09E-22	0	-1.87E-55
TRE6PP	0	0	0	0	0	0	0	0	0	0	0	0	0	0	0	0	0	0	0	0
TRE6PS	1.46E-51	-4.09E-51	0	-8.74E-52	4.50E-52	0	0	3.60E-44	9.98E-52	0	-7.77E-46	0	0	-6.58E-48	5.38E-52	0	0	3.58E-23	0	0
TREH	0	0	0	0	0	0	0	1.99E-27	0	0	0	0	0	0	0	0	0	0	0	0
TREHpp	0	0	0	0	0	0	0	0	0	0	0	0	0	0	0	0	0	0	0	0
TREptspp	1.23E-51	0	-8.93E-55	0	-2.44E-51	1.25E-54	-2.32E-57	-9.73E-51	0	0	-1.05E-56	0	2.20E-51	0	0	-3.21E-55	0	7.31E-23	-2.41E-51	-2.36E-53
TREtex	-1.48E-55	-2.94E-55	0	0	-3.62E-51	0	0	0	0	7.35E-56	0	0	1.27E-52	0	0	4.27E-55	-1.21E-54	7.31E-23	0	0
TRPAS2	-0.056325902	-0.061452008	-0.059261721	-0.058449202	-0.058754056	-0.048647747	-0.060792132	-0.059719566	-0.061270243	-0.060340719	-0.034320457	-0.058925557	-0.059083831	-0.059292263	-0.059144648	-0.042417568	-0.059328794	-0.060207365	-0.05781467	-0.057692539
TRPS1	0	0	0	0	0	0	0	0	0	0	0	0	0	0	0	0	0	0	0	0
TRPS2	0	0	0	0	0	0	0	0	0	0	0	0	0	0	0	0	0	0	0	0
TRPS3	0.056325902	0.061452008	0.059261721	0.058449202	0.058754056	0.048647747	0.060792132	0.059719566	0.061270243	0.060340719	0.034320457	0.058925557	0.059083831	0.059292263	0.059144648	0.042417568	0.059328794	0.060207365	0.05781467	0.057692539
TRPt2rpp	0	-4.17E-57	-4.18E-57	5.60E-50	3.61E-38	-3.06E-49	1.13E-38	1.43E-43	1.66E-25	7.02E-25	-8.17E-25	0	-6.14E-26	4.19E-57	2.16E-46	0	-6.07E-49	6.33E-27	2.72E-42	-1.98E-26
TRPtex	0	0	0	0	0	0	0	0	0	0	0	0	0	0	0	0	0	0	0	0
TRSARr	-3.27E-56	3.34E-56	1.65E-56	-2.18E-56	2.18E-56	1.24E-56	2.13E-42	0	1.09E-48	0	0	0	-3.28E-56	0	0	0	0	0	0	0
TSULabcpp	-2.55E-56	0	0	-2.58E-56	1.29E-56	0	0	-5.24E-56	0	0	1.18E-56	2.58E-56	-2.59E-56	2.59E-56	2.59E-56	0	-2.59E-56	0	5.15E-56	0
TSULtex	1.45E-55	0	0	0	1.81E-56	0	-3.63E-56	0	3.63E-56	0	0	0	0	3.63E-56	7.25E-56	0	-3.63E-56	-3.63E-56	0	-3.63E-56
TTDCAtexi	0	1.94E-51	-3.96E-56	1.63E-51	9.92E-57	1.72E-52	3.15E-55	0	-1.47E-51	0	-2.34E-53	0	-9.92E-57	0	5.20E-51	-2.22E-53	-3.25E-52	-9.88E-57	-2.46E-52	0
TTDCEAtexi	-5.01E-56	-7.88E-56	3.25E-52	1.30E-51	0	-2.10E-56	0	-9.86E-57	0	-9.86E-57	7.48E-52	1.30E-51	-9.92E-57	-9.92E-57	-9.92E-57	-1.08E-56	-5.95E-56	-3.24E-52	9.95E-57	0
TTRCYCtex	0	-1.94E-22	0	2.69E-56	0	0	0	0	0	-1.97E-56	0	2.69E-56	0	0	0	0	0	0	0	0
TTRCYCtpp	0	0	0	0	0	0	0	0	0	0	0	0	0	0	0	0	0	0	0	0
TUNGSabcpp	0	0	0	0	0	0	0	0	0	0	0	0	0	0	0	0	0	0	0	0
TUNGStex	0	0	0	0	0	0	0	0	0	0	0	0	0	0	0	0	0	0	0	0
TYMtex	0	-9.18E-57	0	-1.84E-56	9.20E-57	0	0	0	-9.18E-57	9.18E-57	-3.92E-56	9.20E-57	0	-9.20E-57	0	0	-9.20E-57	9.19E-57	-9.21E-57	-9.21E-57
TYRL	4.82E-06	6.19E-06	5.61E-06	5.49E-06	5.47E-06	1.97E-06	3.28E-06	3.09E-06	3.29E-06	3.23E-06	1.97E-06	5.64E-06	5.83E-06	5.90E-06	5.98E-06	3.56E-06	6.91E-06	7.55E-06	6.67E-06	6.55E-06
TYROXDApp	-1.06E-56	-2.16E-56	0	-2.14E-56	0	0	-1.08E-56	1.08E-56	0	0	-2.06E-56	1.07E-56	0	0	0	0	-1.07E-56	0	-1.07E-56	0
TYRPpp	-3.26E-55	1.60E-55	0	0	0	8.64E-56	0	7.99E-56	-7.98E-56	-7.99E-56	-1.78E-41	6.45E-55	0	0	-1.61E-55	-4.52E-56	-8.04E-56	0	8.08E-56	-4.04E-56
TYRPtex	7.39E-56	0	0	0	0	7.62E-56	0	0	-7.35E-56	0	-7.84E-56	5.89E-55	0	0	0	0	-3.68E-56	0	0	-1.84E-56
TYRTA	-0.121999912	-0.136923436	-0.130660389	-0.128155247	-0.129151029	-0.10204361	-0.134683068	-0.13298207	-0.135396956	-0.133990956	-0.069074419	-0.127671967	-0.128647044	-0.128938018	-0.128522824	-0.087162258	-0.128292437	-0.131588039	-0.124320256	-0.12402296
TYRt2rpp	-1.32E-40	3.93E-25	-8.15E-48	8.81E-25	5.75E-27	4.38E-25	1.85E-44	2.41E-25	3.94E-25	-2.09E-25	6.48E-25	6.69E-25	-2.34E-26	7.96E-26	4.67E-26	1.15E-40	-1.81E-48	2.70E-24	1.32E-25	6.65E-34
TYRtex	0	0	2.16E-37	0	-2.90E-56	0	0	0	0	0	0	0	0	0	0	0	0	0	0	0
ThDPAT	0	0	0	0	0	0	0	0	0	0	0	0	0	0	0	0	0	0	0	0
UAAGDS	0.021594055	0.024795232	0.023479471	0.022911206	0.023148793	0.017963553	0.024831357	0.024706311	0.024877207	0.024785507	0.011719589	0.022958446	0.023269671	0.023282176	0.023197422	0.015227824	0.02342709	0.024246142	0.022493413	0.022489662
UACGALPpp	0	0	0	0	0	2.19E-56	0	0	0	0	5.88E-57	0	0	0	0	0	2.09E-56	0	0	0
UACGAMPpp	0	-1.62E-55	0	0	0	2.19E-56	-2.08E-56	0	0	0	-1.36E-52	0	0	0	0	0	0	0	0	-8.39E-56
UACGAMtex	0	1.77E-22	0	9.21E-57	0	0	0	1.84E-56	-9.18E-57	0	4.31E-53	5.52E-56	0	-3.68E-56	7.36E-56	9.69E-57	-6.03E-52	0	1.84E-56	0
UACMAMO	2.26E-53	0	-2.50E-54	-1.25E-55	6.25E-56	1.10E-50	0	-6.31E-56	-1.50E-53	-4.14E-50	0	-2.38E-38	-1.96E-51	-7.58E-55	8.03E-53	-5.30E-51	5.77E-52	6.44E-53	6.23E-56	8.03E-52
UAG2E	2.64E-53	0	0	0	0	1.09E-50	0	0	-1.71E-53	-5.26E-50	0	-2.38E-38	-1.94E-51	0	8.67E-53	-5.30E-51	5.88E-52	3.44E-53	0	8.21E-52
UAGCVT	0.021594055	0.024795232	0.023479471	0.022911206	0.023148793	0.017963553	0.024831357	0.024706311	0.024877207	0.024785507	0.011719589	0.022958446	0.023269671	0.023282176	0.023197422	0.015227824	0.02342709	0.024246142	0.022493413	0.022489662
UAGDP	0.0734173	0.084300935	0.079827496	0.077895462	0.078703232	0.06107401	0.084423754	0.083998612	0.084579639	0.084267868	0.039845253	0.078056071	0.079114202	0.079156717	0.078868565	0.051772848	0.079649409	0.082434089	0.076475015	0.076462261
UAGPT3	0.021594055	0.024795232	0.023479471	0.022911206	0.023148793	0.017963553	0.024831357	0.024706311	0.024877207	0.024785507	0.011719589	0.022958446	0.023269671	0.023282176	0.023197422	0.015227824	0.02342709	0.024246142	0.022493413	0.022489662
UAMAGS	0.021594055	0.024795232	0.023479471	0.022911206	0.023148793	0.017963553	0.024831357	0.024706311	0.024877207	0.024785507	0.011719589	0.022958446	0.023269671	0.023282176	0.023197422	0.015227824	0.02342709	0.024246142	0.022493413	0.022489662
UAMAS	0.021594055	0.024795232	0.023479471	0.022911206	0.023148793	0.017963553	0.024831357	0.024706311	0.024877207	0.024785507	0.011719589	0.022958446	0.023269671	0.023282176	0.023197422	0.015227824	0.02342709	0.024246142	0.022493413	0.022489662
UAPGR	0.021594055	0.024795232	0.023479471	0.022911206	0.023148793	0.017963553	0.024831357	0.024706311	0.024877207	0.024785507	0.011719589	0.022958446	0.023269671	0.023282176	0.023197422	0.015227824	0.02342709	0.024246142	0.022493413	0.022489662
UDCPDP	0.021594055	0.024795232	0.023479471	0.022911206	0.023148793	0.017963553	0.024831357	0.024706311	0.024877207	0.024785507	0.011719589	0.022958446	0.023269671	0.023282176	0.023197422	0.015227824	0.02342709	0.024246142	0.022493413	0.022489662
UDCPDPS	4.27E-05	4.91E-05	4.65E-05	4.53E-05	4.58E-05	3.56E-05	4.91E-05	4.89E-05	4.92E-05	4.91E-05	2.32E-05	4.54E-05	4.61E-05	4.61E-05	4.59E-05	3.01E-05	4.64E-05	4.80E-05	4.45E-05	4.45E-05
UDCPDPpp	-1.47E-43	-1.96E-40	0	-4.26E-45	-4.28E-49	-2.42E-48	0	-3.65E-45	-2.06E-48	2.49E-24	1.67E-33	1.45E-32	0	7.86E-46	-6.48E-31	6.11E-51	0	0	0	0
UDCPPtppi	-1.47E-43	-1.96E-40	5.69E-42	-4.26E-45	-4.29E-49	-2.42E-48	-2.18E-44	-3.65E-45	-2.06E-48	0	1.67E-33	1.45E-32	0	7.88E-46	-6.48E-31	5.05E-51	1.30E-44	8.44E-52	0	-2.84E-52
UDPACGALtex	-1.85E-56	0	1.84E-56	0	0	0	0	1.84E-56	0	0	0	9.20E-57	0	0	0	0	0	-1.84E-56	-1.84E-56	-1.84E-56
UDPG4E	0	6.53E-53	-2.25E-53	6.21E-53	8.78E-53	-7.20E-23	0	0	2.41E-53	-1.61E-24	1.94E-46	1.44E-52	0	1.62E-53	0	0	0	0	4.98E-52	-2.07E-53
UDPGALM	-2.07E-24	0	2.39E-57	0	2.41E-57	5.42E-57	0	0	2.34E-57	-1.61E-24	1.94E-46	-2.41E-57	2.40E-57	-2.40E-57	4.81E-57	1.16E-56	4.79E-57	-4.73E-57	0	-2.43E-57
UDPGALPpp	-2.11E-56	0	0	0	0	0	0	0	0	0	5.88E-57	0	0	0	-2.09E-56	0	2.09E-56	0	0	0
UDPGALtex	0	0	0	0	0	1.91E-56	0	3.67E-56	0	0	0	-7.36E-56	0	0	0	-1.55E-55	6.03E-52	0	-1.47E-55	-1.11E-55
UDPGD	0	0	0	0	0	0	0	0	0	0	0	0	-6.53E-31	0	0	0	0	0	0	0
UDPGDC	0	0	0	0	-3.14E-55	7.59E-49	0	0	0	0	-4.60E-51	0	-6.53E-31	0	9.64E-57	2.79E-47	0	0	0	0
UDPGLCURtex	3.70E-56	0	0	0	0	0	7.35E-56	0	0	0	0	0	0	0	0	0	7.36E-56	0	0	0
UDPGPpp	0	4.15E-56	0	0	0	0	0	0	-2.08E-56	-8.30E-56	5.88E-57	0	0	0	0	0	0	0	0	-4.19E-56
UDPGtex	0	-1.77E-22	0	7.36E-56	0	0	0	0	0	0	0	-3.68E-56	0	0	0	-3.88E-56	-6.03E-52	0	0	0
UDPKAAT	1.46E-52	0	0	-2.91E-53	0	0	0	0	-2.91E-53	0	-7.04E-53	-2.91E-53	-6.53E-31	-2.90E-53	0	0	0	-2.90E-53	0	0
UGLCURPpp	-8.42E-56	-4.15E-56	0	0	0	0	4.15E-56	0	0	-1.04E-56	5.88E-57	0	0	0	0	1.12E-56	1.67E-55	0	0	0
UGLT	6.48E-53	-6.55E-53	2.30E-53	-4.51E-53	-8.79E-53	7.20E-23	3.36E-54	-1.41E-53	-2.43E-53	-1.14E-52	1.76E-53	-1.44E-52	-4.23E-53	-1.62E-53	-9.70E-53	2.54E-53	0	5.92E-54	-2.05E-52	2.06E-53
UGLYCH	1.06E-49	2.18E-45	1.39E-48	-4.30E-49	-6.26E-49	-3.02E-41	4.19E-48	7.70E-43	-1.98E-44	4.26E-49	-4.45E-47	1.54E-45	3.30E-35	-4.69E-49	2.39E-48	5.86E-48	-1.63E-44	-8.84E-48	-4.72E-49	-1.63E-41
UGMDDS	0.021594055	0.024795232	0.023479471	0.022911206	0.023148793	0.017963553	0.024831357	0.024706311	0.024877207	0.024785507	0.011719589	0.022958446	0.023269671	0.023282176	0.023197422	0.015227824	0.02342709	0.024246142	0.022493413	0.022489662
UHGADA	0.03022919	0.03471047	0.032868555	0.03207305	0.032405645	0.025146905	0.03476104	0.03458599	0.034825225	0.034696855	0.016406075	0.03213918	0.03257486	0.032592365	0.03247372	0.0213172	0.032795229	0.033941806	0.031488189	0.031482937
ULA4NFT	4.37E-52	-3.23E-53	1.00E-53	4.47E-54	1.07E-53	1.23E-53	-5.72E-54	-9.37E-55	-2.84E-53	-1.03E-53	-3.01E-53	3.18E-53	-6.53E-31	1.74E-53	4.79E-53	-5.34E-54	3.76E-54	6.22E-54	1.24E-54	1.03E-53
ULA4Ntppi	0	-3.25E-53	5.69E-42	4.47E-54	-2.30E-45	1.22E-53	-2.18E-44	0	-3.05E-53	-1.04E-53	-3.01E-53	-1.21E-50	-6.53E-31	-2.50E-53	-4.67E-27	-5.31E-54	1.30E-44	3.07E-53	3.10E-53	1.03E-53
UM3PL	0	0	0	2.99E-56	-1.65E-55	4.16E-48	-1.54E-44	-3.01E-56	1.16E-53	-3.71E-52	-6.00E-56	-1.65E-52	3.66E-53	2.40E-55	3.71E-53	9.90E-51	2.90E-51	2.47E-52	-1.20E-47	0
UM4PCP	0	0	-6.35E-56	0	0	0	0	-7.88E-57	0	0	0	0	0	0	0	0	0	0	0	0
UM4PL	0	0	-6.00E-56	0	0	0	1.79E-34	0	0	0	0	0	0	0	0	-2.31E-50	0	0	0	0
UMPK	0.407389172	0.49485576	0.459699591	0.44333214	0.450478486	0.326490445	0.499285444	0.503693121	0.496782078	0.501464917	0.192052428	0.437375641	0.448954626	0.447592528	0.44539241	0.264664748	0.452399579	0.478338809	0.426742156	0.427996953
UMPtex	0	-9.18E-57	0	0	-2.21E-55	0	0	0	0	0	0	0	0	0	0	1.55E-55	0	0	0	0
UPLA4FNF	0	-3.25E-53	5.69E-42	4.47E-54	-2.30E-45	1.23E-53	-2.18E-44	0	-3.05E-53	-1.04E-53	-3.01E-53	-1.21E-50	-6.53E-31	1.74E-53	-4.67E-27	-5.26E-54	1.30E-44	3.07E-53	3.10E-53	1.03E-53
UPLA4FNT	0	-3.25E-53	-4.63E-53	4.48E-54	1.07E-53	1.23E-53	-2.18E-44	1.85E-52	-2.84E-53	-1.03E-53	-3.01E-53	-1.21E-50	-6.53E-31	1.75E-53	0	-5.34E-54	3.76E-54	3.07E-53	1.24E-54	1.03E-53
UPP3MT	8.13E-08	1.04E-07	9.43E-08	9.03E-08	9.20E-08	5.80E-08	1.05E-07	1.03E-07	1.06E-07	1.04E-07	2.56E-08	9.10E-08	9.28E-08	9.31E-08	9.25E-08	4.21E-08	9.48E-08	1.00E-07	8.80E-08	8.79E-08
[truncated: 2,309 more rows]
