# Supplementary material for: Laboratory evolution of synthetic electron transport system variants reveals a larger metabolic respiratory system and its plasticity
Source: Nat Commun. 2022 Jun 27;13:3682. doi: 10.1038/s41467-022-30877-5 (PMC9237125; doi:10.1038/s41467-022-30877-5)
Supplement: Supplementary file 7 — Dataset 3 [file 41467_2022_30877_MOESM7_ESM.xlsx]

## Sheet: Sheet2
Oxidative Phosphorylation
atpC
atpD
atpG
atpA
atpH
atpF
atpE
atpB
atpI
nuoN
nuoM
nuoL
nuoK
nuoJ
nuoI
nuoH
nuoG
nuoF
nuoE
nuoC
nuoB
nuoA
fdnG
fdnH
fdnI
fdoI
fdoH
fdoG
hycG
hycF
hycE
hycD
hycC
hycB
hyaA
hyaB
hyaC
hybC
hybB
hybA
hybO
cydA
cydB
cydX
appC
appB
cyoD
cyoC
cyoB
cyoA
narG
narH
narJ
narI
narV
narW
narY
narZ
ynfE
ynfF
ynfG
ynfH
dmsA
dmsB
dmsC
torC
torA
torZ
torY
ygiN
lldD
ykgE
ykgF
ykgG
glpA
glpB
glpC
glpD
poxB
dld
ndh
mdaB
yliI
gcd
pntB
pntA
sthA
ppk
nirB
nirD
sdhC
sdhD
sdhA
sdhB
nrfA
nrfB
nrfC
nrfD
napA
napB
Glycolysis
aceE
aceF
lpd
pgm
gpmA
ybhA
ybiV
fsaA
agp
ptsG
malX
pykF
ppsA
pfkB
ydjI
gapA
pykA
fbaB
yfbT
glk
crr
yqaB
eno
fbaA
pgk
yggF
glgP
malP
glgA
glgC
glgX
glgB
gpmM
yidA
yihX
pfkA
tpiA
glpX
fsaB
pgi
fbp
ytjC
ptsH
ptsI
dhaM
dhaL
dhaK
Pyruvate metabolism
pflA
grcA
pflB
tdcE
pflC
pflD
acs
pta
eutD
purT
tdcD
ackA
adhE
mhpF
frmA
adhP
ldhA
dld
hyfJ
hyfI
hyfH
hyfG
hyfF
hyfE
hyfD
hyfC
hyfB
hyfA
hycG
hycF
hycE
hycD
hycC
hycB
fdhF
Pentose phosphate pathway
zwf
pgl
gnd
rpe
sgcE
rpiB
rpiA
tktA
tktB
talB
talA
pfkA
fbaA
eda
edd
TCA cycle
acnB
acnA
icd
sucA
sucB
sucC
sucD
lpd
frdD
frdC
frdB
frdA
fumC
fumA
fumB
mdh
mqo
citE
citF
citX
citD
gltA
